# Supplementary material for: Highly selective catalytic trans-hydroboration of alkynes mediated by borenium cations and B(C6F5)3
Source: Chem Sci. 2016 Feb 12;7(5):3384–9. doi: 10.1039/c5sc04798f (PMC6006955; doi:10.1039/c5sc04798f)
Supplement: Supplementary file 2 [file SC-007-C5SC04798F-s002.cif]

# Electronic Supplementary Material (ESI) for Chemical Science.
# This journal is © The Royal Society of Chemistry 2016

####################################################################### 
# 
# This file contains crystal structure data downloaded from the 
# Cambridge Structural Database (CSD) hosted by the Cambridge 
# Crystallographic Data Centre (CCDC).
# 
# Full information about CCDC data access policies and citation 
# guidelines are available at http://www.ccdc.cam.ac.uk/access/V1 
# 
# Audit and citation data items may have been added by the CCDC. 
# Please retain this information to preserve the provenance of 
# this file and to allow appropriate attribution of the data. 
# 
#######################################################################

data_1
_database_code_depnum_ccdc_archive 'CCDC 1429287'
_audit_update_record             
;
2015-10-28 deposited with the CCDC.
2016-02-12 downloaded from the CCDC.
;
# start Validation Reply Form
_vrf_PLAT213_1                   
;
PROBLEM: Atom C161            has ADP max/min Ratio .....        4.3 oblate
RESPONSE: Part of highly disordered HB(C6F5)3 counterion, which is modelled over 2 sites
;
_vrf_PLAT413_1                   
;
PROBLEM: Short Inter XH3 .. XHn     H2011  ..  H2      ..       1.97 Ang.
RESPONSE: H2 is the hydride of the disorder counterion, the minor component of which has a close HH distance
;

# Added during the CSD deposition process: Wednesday 28th of October 2015 11:24:53 AM
# end Validation Reply Form


_exptl_special_details           
; 
 The crystal was 
placed in the cold stream of an Oxford 
Cryosystems open-flow nitrogen cryostat (Cosier & 
Glazer, 1986) with a nominal stability of 0.1K. 
 
Cosier, J. & Glazer, A.M., 1986. J. Appl. Cryst. 105-107. 
;
_refine_special_details          
; 
? 
;
#--------------------------------------------------------------- 
# _oxford_ data items, April 2010: 
# There is some uncertainty about the correct way of forming local data 
# names, e.g. 

# _atom_site_special_shape_oxford 
# or 
# _oxford_atom_site_special_shape 

# see: 
# http://www.iucr.org/resources/cif/spec/version1.1/semantics#namespace 

# A reserved prefix, e.g. foo, must be used in the following way 
# " If the data file contains items defined in a DDL1 dictionary, the 
# local data names assigned under the reserved prefix must contain it as 
# their first component, e.g. _foo_atom_site_my_item. " 

# However, this seems to say the opposite: 
# http://www.iucr.org/__data/iucr/cif/standard/cifstd8.html 

# According to advice from the IUCr, CRYSTALS is correct 
#--------------------------------------------------------------- 
# End of 'script/refcif.dat' 
#end of refcif 
_cell_length_a                   10.3052(10)
_cell_length_b                   33.5364(19)
_cell_length_c                   10.5825(11)
_cell_angle_alpha                90
_cell_angle_beta                 117.953(13)
_cell_angle_gamma                90
_cell_volume                     3230.6(6)

_symmetry_cell_setting           monoclinic
_symmetry_space_group_name_H-M   'P 21/n '
_symmetry_space_group_name_Hall  ?
loop_
_symmetry_equiv_pos_as_xyz
x,y,z
-x,-y,-z
x+1/2,-y+1/2,z+1/2
-x+1/2,y+1/2,-z+1/2

loop_
_atom_type_symbol
_atom_type_scat_dispersion_real
_atom_type_scat_dispersion_imag
_atom_type_scat_Cromer_Mann_a1
_atom_type_scat_Cromer_Mann_b1
_atom_type_scat_Cromer_Mann_a2
_atom_type_scat_Cromer_Mann_b2
_atom_type_scat_Cromer_Mann_a3
_atom_type_scat_Cromer_Mann_b3
_atom_type_scat_Cromer_Mann_a4
_atom_type_scat_Cromer_Mann_b4
_atom_type_scat_Cromer_Mann_c
_atom_type_scat_source
C 0.0033 0.0016 2.3100 20.8439 1.0200 10.2075 1.5886 0.5687 0.8650 51.6512
0.2156 'International Tables Vol C 4.2.6.8 and 6.1.1.4'
H 0.0000 0.0000 0.4930 10.5109 0.3229 26.1257 0.1402 3.1424 0.0408 57.7998
0.0030 'International Tables Vol C 4.2.6.8 and 6.1.1.4'
B 0.0013 0.0007 2.0545 23.2185 1.3326 1.0210 1.0979 60.3498 0.7068 0.1403
-0.1932 'International Tables Vol C 4.2.6.8 and 6.1.1.4'
N 0.0061 0.0033 12.2126 0.0057 3.1322 9.8933 2.0125 28.9975 1.1663 0.5826
-11.5290 'International Tables Vol C 4.2.6.8 and 6.1.1.4'
F 0.0171 0.0103 3.5392 10.2825 2.6412 4.2944 1.5170 0.2615 1.0243 26.1476
0.2776 'International Tables Vol C 4.2.6.8 and 6.1.1.4'


_cell_formula_units_Z            4

# Given Formula = C31 H27 B2 F15 N2 
# Dc =      1.51 Fooo =   1536.01 Mu =      1.48 M =    734.16
# Found Formula = C33.00 H27 B2 F15.00 N2 
# Dc =      1.56 FOOO =   1536.01 Mu =      1.51 M =    758.19

_chemical_formula_sum            'C33 H27 B2 F15 N2'
_chemical_formula_moiety         'C18 H B F15, C15 H26 B N2'
_chemical_compound_source        'University of Manchester'
_chemical_formula_weight         758.19


_cell_measurement_temperature    151(2)
_cell_measurement_reflns_used    3322
_cell_measurement_theta_min      3.3310
_cell_measurement_theta_max      26.3520

_exptl_crystal_description       needle
_exptl_crystal_colour            colourless
_exptl_crystal_size_min          0.05
_exptl_crystal_size_mid          0.15
_exptl_crystal_size_max          0.40

_exptl_crystal_density_diffrn    1.559
_exptl_crystal_density_meas      ?
_exptl_crystal_density_method    'not measured'
# Non-dispersive F(000): 
_exptl_crystal_F_000             1536.008
_exptl_absorpt_coefficient_mu    0.151

# Sheldrick geometric approximatio 1.00 1.00 
_exptl_absorpt_correction_T_min  0.41179
_exptl_absorpt_correction_T_max  1.00000
_exptl_absorpt_correction_type   multi-scan
_exptl_absorpt_process_details   
;
CrysAlisPro, Agilent Technologies,
Version 1.171.36.24 (release 03-12-2012 CrysAlis171 .NET)
(compiled Dec  3 2012,18:21:49)
Empirical absorption correction using spherical harmonics,
 implemented in SCALE3 ABSPACK scaling algorithm.
;
_diffrn_radiation_source         'SuperNova (Mo) X-ray Source'
_diffrn_radiation_monochromator  mirror
_diffrn_measurement_device_type  'SuperNova, Single source at offset), Eos'
_diffrn_radiation_type           'Mo K\a'
_diffrn_radiation_wavelength     0.71073
_diffrn_measurement_details      
;
#__ type_ start__ end____ width___ exp.time_
  1 omega  -54.00   21.00   1.0000   70.0000
omega____ theta____ kappa____ phi______ frames
    -      -25.3942   57.0000   60.0000 75

#__ type_ start__ end____ width___ exp.time_
  2 omega   -7.00   27.00   1.0000   70.0000
omega____ theta____ kappa____ phi______ frames
    -      -25.3942  -99.0000   30.0000 34

#__ type_ start__ end____ width___ exp.time_
  3 omega  -68.00   49.00   1.0000   70.0000
omega____ theta____ kappa____ phi______ frames
    -      -25.3942   19.0000  -90.0000 117

#__ type_ start__ end____ width___ exp.time_
  4 omega   86.00  116.00   1.0000   70.0000
omega____ theta____ kappa____ phi______ frames
    -       25.8629  178.0000   30.0000 30

;
_diffrn_measurement_method       '\w scans'

# If a reference occurs more than once, delete the author 
# and date from subsequent references. 
_computing_data_collection       'CrysAlisPro, Agilent Technologies (2013)'
_computing_cell_refinement       'CrysAlisPro, Agilent Technologies (2013)'
_computing_data_reduction        'CrysAlisPro, Agilent Technologies (2013)'
_computing_structure_solution    'Superflip (Palatinus & Chapuis, 2007)'
_computing_structure_refinement  'CRYSTALS (Betteridge et al., 2003)'
_computing_publication_material  'CRYSTALS (Betteridge et al., 2003)'
_computing_molecular_graphics    'Ortep3 v. 2.02 (LJ Farrugia, 1997)'

_diffrn_standards_interval_time  .
_diffrn_standards_interval_count .
_diffrn_standards_number         0
_diffrn_standards_decay_%        ?

_diffrn_ambient_temperature      151(2)
_diffrn_reflns_number            13188
_reflns_number_total             7156
_diffrn_reflns_av_R_equivalents  0.032
# Number of reflections without Friedels Law is 0 
# Number of reflections with Friedels Law is 7156 
# Theoretical number of reflections is about 16405 


_diffrn_reflns_theta_min         3.264
_diffrn_reflns_theta_max         28.516
_diffrn_measured_fraction_theta_max 0.872

_diffrn_reflns_theta_full        26.320
_diffrn_measured_fraction_theta_full 0.997


_diffrn_reflns_limit_h_min       -13
_diffrn_reflns_limit_h_max       13
_diffrn_reflns_limit_k_min       -43
_diffrn_reflns_limit_k_max       42
_diffrn_reflns_limit_l_min       -13
_diffrn_reflns_limit_l_max       13
_reflns_limit_h_min              -13
_reflns_limit_h_max              12
_reflns_limit_k_min              0
_reflns_limit_k_max              43
_reflns_limit_l_min              0
_reflns_limit_l_max              13

_oxford_diffrn_Wilson_B_factor   2.95
_oxford_diffrn_Wilson_scale      0.21

_atom_sites_solution_primary     Other #heavy,direct,difmap,geom
# _atom_sites_solution_secondary  difmap
_atom_sites_solution_hydrogens   difmap

_refine_diff_density_min         -0.45
_refine_diff_density_max         0.56


# The current dictionary definitions do not cover the 
# situation where the reflections used for refinement were 
# selected by a user-defined sigma threshold 


# The values actually used during refinement 
_oxford_reflns_threshold_expression_ref I>0.0\s(I)
_refine_ls_number_reflns         7143
_refine_ls_number_restraints     228
_refine_ls_number_parameters     771
_oxford_refine_ls_R_factor_ref   0.0985
_refine_ls_wR_factor_ref         0.1613
_refine_ls_goodness_of_fit_ref   1.0269
_refine_ls_shift/su_max          0.0005265
_refine_ls_shift/su_mean         0.0000389


# The values computed with all filters except I/sigma 
_oxford_reflns_number_all        7143
_refine_ls_R_factor_all          0.0985
_refine_ls_wR_factor_all         0.1613

# The values computed with a 2 sigma cutoff - a la SHELX 
_reflns_threshold_expression     I>2.0\s(I)
_reflns_number_gt                5196
_refine_ls_R_factor_gt           0.0717
_refine_ls_wR_factor_gt          0.1491

# choose from: rm (reference molecule of known chirality), 
# ad (anomolous dispersion - Flack), rmad (rm and ad), 
# syn (from synthesis), unk (unknown) or . (not applicable). 
_chemical_absolute_configuration .


_refine_ls_structure_factor_coef Fsqd
_refine_ls_matrix_type           full
_refine_ls_hydrogen_treatment    constr #undef, noref, refall,
# refxyz, refU, constr or mixed
_refine_ls_weighting_scheme      calc
_refine_ls_weighting_details     
;
 Method= Modified Sheldrick 
 w=1/[\s^2^(F^2^) + ( 0.02P)^2^ + 8.22P] 
 ,where P=(max(Fo^2^,0) + 2Fc^2^)/3 
;

# Uequiv = arithmetic mean of Ui i.e. Ueqiv = (U1+U2+U3)/3

# Replace last . with number of unfound hydrogen atoms attached to an atom.

# ..._refinement_flags_... 
# . no refinement constraints           S special position constraint on site
# G rigid group refinement of site      R riding atom
# D distance or angle restraint on site T thermal displacement constraints
# U Uiso or Uij restraint (rigid bond)  P partial occupancy constraint


loop_
_atom_site_label
_atom_site_type_symbol
_atom_site_fract_x
_atom_site_fract_y
_atom_site_fract_z
_atom_site_U_iso_or_equiv
_atom_site_occupancy
_atom_site_adp_type
_atom_site_refinement_flags_posn
_atom_site_refinement_flags_adp
_atom_site_refinement_flags_occupancy
_atom_site_disorder_assembly
_atom_site_disorder_group
_atom_site_attached_hydrogens
F20 F 0.6900(3) 0.41377(8) 0.3796(3) 0.0425 0.811(3) Uani D U P . . .
F21 F 0.7200(14) 0.4022(3) 0.3228(12) 0.0452 0.189(3) Uani D U P . . .
F30 F 0.5765(4) 0.48574(11) 0.3745(4) 0.0514 0.811(3) Uani D U P . . .
F31 F 0.6298(17) 0.4652(5) 0.4106(15) 0.0515 0.189(3) Uani D U P . . .
F40 F 0.5748(4) 0.54272(10) 0.1936(5) 0.0546 0.811(3) Uani D U P . . .
F41 F 0.602(2) 0.5362(5) 0.278(2) 0.0641 0.189(3) Uani D U P . . .
F50 F 0.6967(3) 0.52682(9) 0.0185(4) 0.0518 0.811(3) Uani D U P . . .
F51 F 0.6527(16) 0.5433(4) 0.0513(15) 0.0537 0.189(3) Uani D U P . . .
F60 F 0.8182(3) 0.45665(8) 0.0274(3) 0.0429 0.811(3) Uani D U P . . .
F61 F 0.7468(13) 0.4802(3) -0.0355(11) 0.0408 0.189(3) Uani D U P . . .
F80 F 1.1070(4) 0.43593(10) 0.3737(4) 0.0544 0.811(3) Uani D U P . . .
F81 F 1.0279(16) 0.4420(4) 0.3231(18) 0.0620 0.189(3) Uani D U P . . .
F90 F 1.3366(5) 0.43953(16) 0.3237(5) 0.0710 0.811(3) Uani D U P . . .
F91 F 1.308(2) 0.4464(7) 0.381(3) 0.0872 0.189(3) Uani D U P . . .
F100 F 1.3448(4) 0.39489(12) 0.1124(5) 0.0627 0.811(3) Uani D U P . . .
F101 F 1.3929(18) 0.4059(6) 0.205(3) 0.0894 0.189(3) Uani D U P . . .
F110 F 1.1129(4) 0.34695(11) -0.0506(4) 0.0594 0.811(3) Uani D U P . . .
F111 F 1.204(2) 0.3576(7) 0.002(2) 0.0902 0.189(3) Uani D U P . . .
F120 F 0.8772(3) 0.34553(9) -0.0121(3) 0.0466 0.811(3) Uani D U P . . .
F121 F 0.9234(16) 0.3523(5) -0.0561(14) 0.0591 0.189(3) Uani D U P . . .
F140 F 0.9136(3) 0.30626(8) 0.3035(3) 0.0462 0.811(3) Uani D U P . . .
F141 F 0.9333(13) 0.3276(4) 0.2543(14) 0.0540 0.189(3) Uani D U P . . .
F150 F 0.7264(4) 0.24470(9) 0.2090(4) 0.0571 0.811(3) Uani D U P . . .
F151 F 0.800(2) 0.2601(5) 0.262(2) 0.0847 0.189(3) Uani D U P . . .
F160 F 0.4452(4) 0.25577(9) 0.0065(4) 0.0508 0.811(3) Uani D U P . . .
F161 F 0.508(2) 0.2522(4) 0.106(2) 0.0773 0.189(3) Uani D U P . . .
F170 F 0.3538(3) 0.32908(10) -0.1119(4) 0.0460 0.811(3) Uani D U P . . .
F171 F 0.3481(19) 0.3141(6) -0.058(2) 0.0735 0.189(3) Uani D U P . . .
F180 F 0.5378(4) 0.39082(8) -0.0192(3) 0.0407 0.811(3) Uani D U P . . .
F181 F 0.4758(15) 0.3802(4) -0.0783(16) 0.0477 0.189(3) Uani D U P . . .
C10 C 0.7657(6) 0.43183(14) 0.2072(7) 0.0268 0.811(3) Uani . U P . . .
C11 C 0.734(2) 0.4388(7) 0.133(2) 0.0195 0.189(3) Uani . U P . . .
C20 C 0.6976(8) 0.44166(19) 0.2893(7) 0.0288 0.811(3) Uani D U P . . .
C21 C 0.708(4) 0.4359(6) 0.246(3) 0.0328 0.189(3) Uani D U P . . .
C30 C 0.6375(14) 0.4785(3) 0.2893(10) 0.0331 0.811(3) Uani D U P . . .
C31 C 0.649(6) 0.4666(11) 0.294(4) 0.0217 0.189(3) Uani D U P . . .
C40 C 0.6367(11) 0.50729(18) 0.1976(8) 0.0327 0.811(3) Uani D U P . . .
C41 C 0.640(5) 0.5017(9) 0.239(4) 0.0317 0.189(3) Uani D U P . . .
C50 C 0.6980(8) 0.49898(19) 0.1107(8) 0.0326 0.811(3) Uani D U P . . .
C51 C 0.664(4) 0.5080(8) 0.117(5) 0.0384 0.189(3) Uani D U P . . .
C60 C 0.7591(5) 0.46228(19) 0.1161(5) 0.0284 0.811(3) Uani D U P . . .
C61 C 0.710(3) 0.4769(9) 0.072(2) 0.0341 0.189(3) Uani D U P . . .
C70 C 0.9801(5) 0.39042(15) 0.1857(6) 0.0307 0.811(3) Uani . U P . . .
C71 C 0.959(2) 0.3989(7) 0.125(2) 0.0257 0.189(3) Uani . U P . . .
C80 C 1.1024(9) 0.4136(3) 0.2656(6) 0.0386 0.811(3) Uani D U P . . .
C81 C 1.065(5) 0.4219(11) 0.234(3) 0.0404 0.189(3) Uani D U P . . .
C90 C 1.2226(12) 0.4164(4) 0.2399(12) 0.0452 0.811(3) Uani D U P . . .
C91 C 1.217(6) 0.4218(18) 0.278(5) 0.0529 0.189(3) Uani D U P . . .
C100 C 1.2252(7) 0.3932(2) 0.1335(10) 0.0428 0.811(3) Uani D U P . . .
C101 C 1.249(2) 0.4042(13) 0.172(6) 0.0428 0.189(3) Uani D U P . . .
C110 C 1.1080(9) 0.3698(2) 0.0515(8) 0.0410 0.811(3) Uani D U P . . .
C111 C 1.155(4) 0.3782(11) 0.081(4) 0.0350 0.189(3) Uani D U P . . .
C120 C 0.9902(8) 0.3690(2) 0.0775(6) 0.0348 0.811(3) Uani D U P . . .
C121 C 1.011(4) 0.3783(8) 0.048(2) 0.0394 0.189(3) Uani D U P . . .
C130 C 0.7329(5) 0.35217(16) 0.1551(6) 0.0268 0.811(3) Uani . U P . . .
C131 C 0.707(3) 0.3570(6) 0.086(2) 0.0227 0.189(3) Uani . U P . . .
C140 C 0.7740(5) 0.31340(19) 0.2044(6) 0.0303 0.811(3) Uani D U P . . .
C141 C 0.7863(16) 0.3262(9) 0.171(2) 0.0337 0.189(3) Uani D U P . . .
C150 C 0.6784(8) 0.28137(15) 0.1539(7) 0.0343 0.811(3) Uani D U P . . .
C151 C 0.719(4) 0.2915(7) 0.182(3) 0.0299 0.189(3) Uani D U P . . .
C160 C 0.5369(7) 0.28712(18) 0.0510(6) 0.0302 0.811(3) Uani D U P . . .
C161 C 0.570(4) 0.2873(8) 0.102(3) 0.0291 0.189(3) Uani D U P . . .
C170 C 0.4913(6) 0.3243(2) -0.0064(7) 0.0277 0.811(3) Uani D U P . . .
C171 C 0.494(2) 0.3155(13) 0.027(3) 0.0273 0.189(3) Uani D U P . . .
C180 C 0.5907(8) 0.35561(16) 0.0460(7) 0.0255 0.811(3) Uani D U P . . .
C181 C 0.550(4) 0.3497(8) 0.010(4) 0.0376 0.189(3) Uani D U P . . .
C200 C 0.7632(4) 0.36724(9) 0.6436(3) 0.0303 1.0000 Uani . . . . . .
C201 C 0.6260(4) 0.42258(11) 0.6863(5) 0.0466 1.0000 Uani . . . . . .
C202 C 0.8759(4) 0.42635(10) 0.7032(4) 0.0361 1.0000 Uani . . . . . .
C203 C 0.8947(5) 0.46951(11) 0.7401(5) 0.0524 1.0000 Uani . . . . . .
C204 C 0.9660(4) 0.40095(10) 0.6815(4) 0.0347 1.0000 Uani . . . . . .
C205 C 1.1122(4) 0.40714(12) 0.6898(5) 0.0473 1.0000 Uani . . . . . .
C206 C 0.9592(4) 0.32859(11) 0.6221(5) 0.0452 1.0000 Uani . . . . . .
C208 C 0.6006(4) 0.30610(11) 0.4687(4) 0.0433 1.0000 Uani . . . . . .
C209 C 0.4457(5) 0.32081(14) 0.3669(4) 0.0577 1.0000 Uani . . . . . .
C210 C 0.3330(4) 0.31564(13) 0.4221(4) 0.0549 1.0000 Uani . . . . . .
C211 C 0.3834(4) 0.33124(12) 0.5711(5) 0.0490 1.0000 Uani . . . . . .
C212 C 0.5492(4) 0.32505(11) 0.6773(4) 0.0397 1.0000 Uani . . . . . .
C213 C 0.5881(5) 0.28187(12) 0.7309(4) 0.0493 1.0000 Uani . . . . . .
C214 C 0.5512(5) 0.25075(12) 0.6140(5) 0.0509 1.0000 Uani . . . . . .
C215 C 0.6093(5) 0.26143(11) 0.5093(5) 0.0505 1.0000 Uani . . . . . .
B10 B 0.8479(5) 0.38870(13) 0.2297(5) 0.0291 0.811(3) Uani . . P . . .
B11 B 0.779(2) 0.3990(5) 0.0688(19) 0.0240 0.189(3) Uani . . P . . .
B20 B 0.6438(4) 0.33350(11) 0.6003(4) 0.0318 1.0000 Uani . . . . . .
N1 N 0.7536(3) 0.40516(8) 0.6816(3) 0.0320 1.0000 Uani . . . . . .
N2 N 0.8937(3) 0.36495(8) 0.6449(3) 0.0320 1.0000 Uani . . . . . .
H1 H 0.8955 0.3813 0.3491 0.0251 0.8108 Uiso R . . . . .
H2 H 0.7403 0.4002 -0.0576 0.0448 0.1893 Uiso R . . . . .
H2011 H 0.6545 0.4358 0.7751 0.0708 1.0000 Uiso R . . . . .
H2012 H 0.5543 0.4029 0.6731 0.0698 1.0000 Uiso R . . . . .
H2013 H 0.5830 0.4417 0.6119 0.0709 1.0000 Uiso R . . . . .
H2031 H 0.8113 0.4846 0.6710 0.0782 1.0000 Uiso R . . . . .
H2032 H 0.9021 0.4734 0.8330 0.0785 1.0000 Uiso R . . . . .
H2033 H 0.9812 0.4791 0.7398 0.0779 1.0000 Uiso R . . . . .
H2051 H 1.1141 0.3959 0.6079 0.0712 1.0000 Uiso R . . . . .
H2052 H 1.1885 0.3947 0.7753 0.0709 1.0000 Uiso R . . . . .
H2053 H 1.1295 0.4351 0.6904 0.0709 1.0000 Uiso R . . . . .
H2061 H 1.0565 0.3247 0.7002 0.0671 1.0000 Uiso R . . . . .
H2062 H 0.8991 0.3060 0.6144 0.0673 1.0000 Uiso R . . . . .
H2063 H 0.9667 0.3315 0.5353 0.0666 1.0000 Uiso R . . . . .
H2081 H 0.6637 0.3115 0.4229 0.0498 1.0000 Uiso R . . . . .
H2091 H 0.4536 0.3495 0.3536 0.0681 1.0000 Uiso R . . . . .
H2092 H 0.4105 0.3072 0.2757 0.0682 1.0000 Uiso R . . . . .
H2101 H 0.2407 0.3290 0.3571 0.0654 1.0000 Uiso R . . . . .
H2102 H 0.3118 0.2870 0.4208 0.0647 1.0000 Uiso R . . . . .
H2111 H 0.3639 0.3597 0.5643 0.0582 1.0000 Uiso R . . . . .
H2112 H 0.3271 0.3177 0.6114 0.0578 1.0000 Uiso R . . . . .
H2121 H 0.5812 0.3424 0.7624 0.0462 1.0000 Uiso R . . . . .
H2131 H 0.6953 0.2805 0.7964 0.0580 1.0000 Uiso R . . . . .
H2132 H 0.5355 0.2751 0.7829 0.0583 1.0000 Uiso R . . . . .
H2141 H 0.5919 0.2248 0.6580 0.0607 1.0000 Uiso R . . . . .
H2142 H 0.4426 0.2486 0.5592 0.0614 1.0000 Uiso R . . . . .
H2151 H 0.7103 0.2524 0.5494 0.0596 1.0000 Uiso R . . . . .
H2152 H 0.5495 0.2472 0.4202 0.0603 1.0000 Uiso R . . . . .
loop_
_atom_site_aniso_label
_atom_site_aniso_U_11
_atom_site_aniso_U_22
_atom_site_aniso_U_33
_atom_site_aniso_U_23
_atom_site_aniso_U_13
_atom_site_aniso_U_12
F20 0.0492(16) 0.0392(16) 0.0490(17) 0.0103(13) 0.0313(14) -0.0001(12)
F21 0.076(8) 0.036(6) 0.042(6) -0.003(5) 0.043(6) 0.001(5)
F30 0.052(2) 0.051(2) 0.069(2) -0.0113(17) 0.0428(18) -0.0026(15)
F31 0.064(9) 0.055(9) 0.054(7) -0.012(7) 0.043(7) -0.006(7)
F40 0.0439(19) 0.0228(16) 0.096(3) 0.0006(19) 0.032(2) 0.0083(13)
F41 0.057(8) 0.032(7) 0.097(12) 0.002(9) 0.030(9) 0.019(6)
F50 0.0561(19) 0.0304(17) 0.066(2) 0.0205(15) 0.0266(16) 0.0042(14)
F51 0.066(8) 0.024(6) 0.062(8) 0.009(6) 0.022(6) 0.015(6)
F60 0.0585(17) 0.0401(16) 0.0387(14) 0.0083(12) 0.0300(13) 0.0065(13)
F61 0.062(7) 0.026(6) 0.035(6) 0.005(5) 0.024(5) 0.004(5)
F80 0.051(2) 0.0403(18) 0.069(2) -0.0156(17) 0.0252(19) -0.0166(17)
F81 0.038(7) 0.032(7) 0.078(10) -0.027(6) -0.004(7) 0.000(6)
F90 0.044(2) 0.063(3) 0.097(4) -0.005(2) 0.025(2) -0.0245(19)
F91 0.053(10) 0.047(9) 0.113(15) -0.008(10) -0.001(9) -0.006(8)
F100 0.049(2) 0.066(2) 0.094(3) 0.029(2) 0.051(2) 0.0092(18)
F101 0.039(8) 0.089(12) 0.145(14) 0.029(12) 0.047(10) 0.001(8)
F110 0.064(2) 0.075(2) 0.053(2) 0.0037(17) 0.0391(19) 0.0105(19)
F111 0.063(9) 0.129(13) 0.086(11) 0.011(10) 0.041(9) 0.023(10)
F120 0.0450(16) 0.0569(18) 0.0403(16) -0.0099(14) 0.0221(13) -0.0053(13)
F121 0.066(8) 0.086(9) 0.042(7) 0.005(7) 0.039(6) 0.017(7)
F140 0.0476(16) 0.0274(15) 0.0460(16) 0.0042(13) 0.0072(13) 0.0099(12)
F141 0.052(7) 0.044(7) 0.064(8) 0.035(6) 0.027(6) 0.021(6)
F150 0.084(3) 0.0178(15) 0.0512(19) 0.0071(13) 0.0163(18) 0.0023(14)
F151 0.120(13) 0.049(9) 0.097(12) 0.026(9) 0.061(10) 0.013(9)
F160 0.065(2) 0.0302(15) 0.0560(19) -0.0062(15) 0.0270(17) -0.0220(14)
F161 0.111(11) 0.033(7) 0.109(11) -0.016(9) 0.069(10) -0.029(8)
F170 0.0347(15) 0.039(2) 0.052(2) -0.0071(14) 0.0097(14) -0.0009(13)
F171 0.060(8) 0.071(11) 0.092(12) -0.020(9) 0.037(9) -0.020(8)
F180 0.0413(18) 0.0199(14) 0.0479(19) 0.0048(13) 0.0100(14) 0.0024(12)
F181 0.034(7) 0.039(7) 0.062(9) -0.010(6) 0.015(6) 0.000(6)
C10 0.031(3) 0.022(2) 0.029(3) -0.003(2) 0.015(2) -0.0044(18)
C11 0.021(8) 0.023(10) 0.023(9) -0.003(8) 0.017(8) -0.005(7)
C20 0.025(2) 0.029(3) 0.032(3) 0.002(3) 0.013(3) -0.004(2)
C21 0.053(13) 0.014(10) 0.032(14) -0.005(9) 0.020(11) -0.012(9)
C30 0.035(3) 0.021(6) 0.046(3) -0.009(3) 0.022(2) -0.006(4)
C31 0.034(11) 0.009(17) 0.039(10) -0.010(10) 0.031(8) -0.008(12)
C40 0.028(2) 0.021(2) 0.047(5) -0.002(2) 0.016(4) 0.000(2)
C41 0.028(7) 0.027(9) 0.044(11) -0.010(8) 0.021(9) -0.003(8)
C50 0.031(4) 0.020(3) 0.040(3) 0.009(3) 0.011(3) 0.000(3)
C51 0.033(11) 0.025(9) 0.043(8) 0.003(9) 0.005(8) 0.009(8)
C60 0.033(3) 0.022(3) 0.032(3) -0.002(2) 0.016(2) -0.004(2)
C61 0.041(11) 0.019(11) 0.040(11) 0.014(9) 0.018(9) 0.016(9)
C70 0.030(2) 0.029(3) 0.031(3) 0.008(2) 0.013(2) 0.0051(19)
C71 0.023(8) 0.031(10) 0.025(10) 0.016(8) 0.013(8) -0.002(7)
C80 0.038(5) 0.025(4) 0.051(3) 0.005(3) 0.019(3) 0.001(3)
C81 0.036(15) 0.014(12) 0.066(13) 0.019(10) 0.019(11) 0.009(9)
C90 0.036(3) 0.040(5) 0.055(6) 0.011(3) 0.017(4) -0.010(3)
C91 0.045(13) 0.043(15) 0.057(19) 0.020(14) 0.013(14) 0.003(12)
C100 0.037(4) 0.036(5) 0.065(7) 0.017(4) 0.031(4) 0.006(3)
C101 0.031(8) 0.035(12) 0.067(12) 0.020(9) 0.028(8) -0.009(8)
C110 0.036(5) 0.045(4) 0.039(4) 0.015(3) 0.016(3) 0.006(3)
C111 0.021(14) 0.052(16) 0.039(13) -0.006(10) 0.020(12) 0.002(12)
C120 0.033(3) 0.033(3) 0.036(3) 0.009(3) 0.014(2) 0.003(2)
C121 0.038(13) 0.039(13) 0.033(11) 0.015(10) 0.010(10) 0.009(10)
C130 0.033(2) 0.021(2) 0.030(3) 0.000(2) 0.018(2) 0.0030(19)
C131 0.036(10) 0.015(8) 0.021(9) 0.002(8) 0.017(9) 0.002(7)
C140 0.034(2) 0.022(4) 0.033(3) 0.000(2) 0.014(2) 0.000(2)
C141 0.038(10) 0.026(13) 0.046(11) 0.012(9) 0.028(8) -0.009(9)
C150 0.053(5) 0.014(3) 0.032(3) -0.003(2) 0.017(3) -0.002(2)
C151 0.048(10) 0.014(9) 0.029(9) -0.002(8) 0.019(7) -0.001(8)
C160 0.043(4) 0.021(2) 0.028(3) -0.005(2) 0.017(3) -0.010(2)
C161 0.045(9) 0.016(7) 0.031(10) 0.001(8) 0.022(8) -0.018(7)
C170 0.033(2) 0.023(4) 0.030(3) 0.001(2) 0.017(2) -0.002(2)
C171 0.032(7) 0.022(10) 0.035(10) 0.002(8) 0.022(6) -0.012(6)
C180 0.027(4) 0.016(2) 0.037(4) -0.001(2) 0.018(3) -0.005(2)
C181 0.020(14) 0.038(13) 0.047(14) -0.010(11) 0.009(10) 0.007(11)
C200 0.0340(17) 0.0228(16) 0.0357(17) -0.0009(14) 0.0177(14) 0.0011(13)
C201 0.042(2) 0.034(2) 0.068(3) -0.0135(19) 0.030(2) -0.0011(16)
C202 0.0352(18) 0.0299(18) 0.0388(19) -0.0047(15) 0.0139(15) -0.0060(14)
C203 0.058(3) 0.032(2) 0.072(3) -0.015(2) 0.035(2) -0.0138(18)
C204 0.0343(18) 0.0310(18) 0.0381(19) -0.0018(15) 0.0163(15) -0.0051(14)
C205 0.038(2) 0.046(2) 0.060(3) -0.0017(19) 0.0245(19) -0.0069(17)
C206 0.044(2) 0.033(2) 0.068(3) -0.0058(19) 0.034(2) 0.0029(16)
C208 0.054(2) 0.038(2) 0.048(2) -0.0075(17) 0.0318(19) -0.0071(17)
C209 0.059(3) 0.061(3) 0.043(2) 0.002(2) 0.016(2) -0.011(2)
C210 0.042(2) 0.053(3) 0.054(3) 0.007(2) 0.0086(19) 0.0006(19)
C211 0.041(2) 0.041(2) 0.070(3) -0.007(2) 0.031(2) -0.0065(17)
C212 0.043(2) 0.036(2) 0.044(2) -0.0042(16) 0.0237(17) -0.0056(16)
C213 0.058(2) 0.046(2) 0.041(2) 0.0017(18) 0.0209(19) -0.0102(19)
C214 0.062(3) 0.033(2) 0.056(2) 0.0023(19) 0.026(2) -0.0007(19)
C215 0.066(3) 0.032(2) 0.066(3) -0.0122(19) 0.041(2) -0.0064(18)
B10 0.030(2) 0.024(2) 0.033(2) 0.0011(19) 0.0152(19) 0.0023(18)
B11 0.028(9) 0.026(10) 0.022(8) 0.005(7) 0.015(7) 0.003(7)
B20 0.0339 0.0252 0.0372 0.0019 0.0175 0.0018
N1 0.0323(14) 0.0255(14) 0.0392(16) -0.0048(12) 0.0176(13) -0.0021(11)
N2 0.0324(14) 0.0236(14) 0.0425(16) -0.0001(12) 0.0197(13) 0.0012(11)

_refine_ls_extinction_coef       200(30)
_refine_ls_extinction_method     'Larson (1970), Equation 22'
_oxford_refine_ls_scale          2.59(3)
loop_
_geom_bond_atom_site_label_1
_geom_bond_site_symmetry_1
_geom_bond_atom_site_label_2
_geom_bond_site_symmetry_2
_geom_bond_distance
_geom_bond_publ_flag


F20 . C20 . 1.365(6) yes
F21 . C21 . 1.367(10) yes
F30 . C30 . 1.341(6) yes
F31 . C31 . 1.340(10) yes
F40 . C40 . 1.340(5) yes
F41 . C41 . 1.350(10) yes
F50 . C50 . 1.346(5) yes
F51 . C51 . 1.348(10) yes
F60 . C60 . 1.350(4) yes
F61 . C61 . 1.361(9) yes
F80 . C80 . 1.350(6) yes
F81 . C81 . 1.353(10) yes
F90 . C90 . 1.339(7) yes
F91 . C91 . 1.337(10) yes
F100 . C100 . 1.352(6) yes
F101 . C101 . 1.359(10) yes
F110 . C110 . 1.345(6) yes
F111 . C111 . 1.351(10) yes
F120 . C120 . 1.357(5) yes
F121 . C121 . 1.361(10) yes
F140 . C140 . 1.347(5) yes
F141 . C141 . 1.350(9) yes
F150 . C150 . 1.352(5) yes
F151 . C151 . 1.360(10) yes
F160 . C160 . 1.343(5) yes
F161 . C161 . 1.348(9) yes
F170 . C170 . 1.341(5) yes
F171 . C171 . 1.346(10) yes
F180 . C180 . 1.348(5) yes
F181 . C181 . 1.354(10) yes
C10 . C20 . 1.388(7) yes
C10 . C60 . 1.384(7) yes
C10 . B10 . 1.637(7) yes
C11 . C21 . 1.34(3) yes
C11 . C61 . 1.40(3) yes
C11 . B11 . 1.66(3) yes
C20 . C30 . 1.383(9) yes
C21 . C31 . 1.41(4) yes
C30 . C40 . 1.366(10) yes
C31 . C41 . 1.30(4) yes
C40 . C50 . 1.366(10) yes
C41 . C51 . 1.44(5) yes
C50 . C60 . 1.371(7) yes
C51 . C61 . 1.32(4) yes
C70 . C80 . 1.381(11) yes
C70 . C120 . 1.396(9) yes
C70 . B10 . 1.634(7) yes
C71 . C81 . 1.39(5) yes
C71 . C121 . 1.36(4) yes
C71 . B11 . 1.66(3) yes
C80 . C90 . 1.390(15) yes
C81 . C91 . 1.40(7) yes
C90 . C100 . 1.381(12) yes
C91 . C101 . 1.43(6) yes
C100 . C110 . 1.357(8) yes
C110 . C120 . 1.364(10) yes
C111 . C121 . 1.36(4) yes
C130 . C140 . 1.391(7) yes
C130 . C180 . 1.381(7) yes
C130 . B10 . 1.629(7) yes
C131 . C141 . 1.36(3) yes
C131 . C181 . 1.45(3) yes
C131 . B11 . 1.64(3) yes
C140 . C150 . 1.384(7) yes
C141 . C151 . 1.39(3) yes
C150 . C160 . 1.364(8) yes
C151 . C161 . 1.38(4) yes
C160 . C170 . 1.370(9) yes
C161 . C171 . 1.25(5) yes
C170 . C180 . 1.388(9) yes
C171 . C181 . 1.33(4) yes
C200 . B20 . 1.574(5) yes
C200 . N1 . 1.352(4) yes
C200 . N2 . 1.340(4) yes
C201 . N1 . 1.461(4) yes
C201 . H2011 . 0.952 no
C201 . H2012 . 0.952 no
C201 . H2013 . 0.950 no
C202 . C203 . 1.488(5) yes
C202 . C204 . 1.356(5) yes
C202 . N1 . 1.370(4) yes
C203 . H2031 . 0.969 no
C203 . H2032 . 0.959 no
C203 . H2033 . 0.949 no
C204 . C205 . 1.482(5) yes
C204 . N2 . 1.376(4) yes
C205 . H2051 . 0.954 no
C205 . H2052 . 0.971 no
C205 . H2053 . 0.955 no
C206 . N2 . 1.468(4) yes
C206 . H2061 . 0.964 no
C206 . H2062 . 0.958 no
C206 . H2063 . 0.962 no
C208 . C209 . 1.529(6) yes
C208 . C215 . 1.550(5) yes
C208 . B20 . 1.549(5) yes
C208 . H2081 . 0.993 no
C209 . C210 . 1.536(6) yes
C209 . H2091 . 0.981 no
C209 . H2092 . 0.970 no
C210 . C211 . 1.504(6) yes
C210 . H2101 . 0.983 no
C210 . H2102 . 0.983 no
C211 . C212 . 1.557(5) yes
C211 . H2111 . 0.972 no
C211 . H2112 . 0.978 no
C212 . C213 . 1.538(5) yes
C212 . B20 . 1.562(5) yes
C212 . H2121 . 0.990 no
C213 . C214 . 1.525(5) yes
C213 . H2131 . 0.992 no
C213 . H2132 . 0.963 no
C214 . C215 . 1.527(5) yes
C214 . H2141 . 0.983 no
C214 . H2142 . 0.993 no
C215 . H2151 . 0.971 no
C215 . H2152 . 0.977 no
B10 . H1 . 1.148 no
B11 . H2 . 1.204 no
loop_
_geom_angle_atom_site_label_1
_geom_angle_site_symmetry_1
_geom_angle_atom_site_label_2
_geom_angle_site_symmetry_2
_geom_angle_atom_site_label_3
_geom_angle_site_symmetry_3
_geom_angle
_geom_angle_publ_flag


C20 . C10 . C60 . 112.8(5) yes
C20 . C10 . B10 . 119.9(5) yes
C60 . C10 . B10 . 127.3(6) yes
C21 . C11 . C61 . 114.1(17) yes
C21 . C11 . B11 . 121(2) yes
C61 . C11 . B11 . 124.6(19) yes
F20 . C20 . C10 . 119.1(6) yes
F20 . C20 . C30 . 116.1(6) yes
C10 . C20 . C30 . 124.7(6) yes
F21 . C21 . C11 . 126(3) yes
F21 . C21 . C31 . 108(3) yes
C11 . C21 . C31 . 124.9(17) yes
C20 . C30 . F30 . 120.8(7) yes
C20 . C30 . C40 . 119.1(6) yes
F30 . C30 . C40 . 120.1(7) yes
C21 . C31 . F31 . 126(3) yes
C21 . C31 . C41 . 116.9(19) yes
F31 . C31 . C41 . 116(3) yes
F40 . C40 . C30 . 119.6(7) yes
F40 . C40 . C50 . 121.5(6) yes
C30 . C40 . C50 . 118.9(5) yes
F41 . C41 . C31 . 128(3) yes
F41 . C41 . C51 . 110(3) yes
C31 . C41 . C51 . 122.0(19) yes
F50 . C50 . C40 . 119.7(6) yes
F50 . C50 . C60 . 120.1(6) yes
C40 . C50 . C60 . 120.2(5) yes
C41 . C51 . F51 . 126(4) yes
C41 . C51 . C61 . 116.6(15) yes
F51 . C51 . C61 . 118(3) yes
F60 . C60 . C10 . 119.4(6) yes
F60 . C60 . C50 . 116.4(6) yes
C10 . C60 . C50 . 124.3(4) yes
C11 . C61 . F61 . 114(2) yes
C11 . C61 . C51 . 124.7(16) yes
F61 . C61 . C51 . 122(3) yes
C80 . C70 . C120 . 113.1(5) yes
C80 . C70 . B10 . 119.3(5) yes
C120 . C70 . B10 . 127.5(5) yes
C80 . C70 . B11 . 136.7(7) yes
C120 . C70 . B11 . 91.3(7) yes
C81 . C71 . C121 . 114(2) yes
C81 . C71 . B11 . 127.7(20) yes
C121 . C71 . B11 . 118.2(19) yes
F80 . C80 . C70 . 119.4(7) yes
F80 . C80 . C90 . 116.5(8) yes
C70 . C80 . C90 . 124.1(6) yes
F81 . C81 . C91 . 114(3) yes
C71 . C81 . C91 . 127(2) yes
C80 . C90 . F90 . 119.8(8) yes
C80 . C90 . C100 . 118.8(6) yes
F90 . C90 . C100 . 121.3(9) yes
C81 . C91 . F91 . 121(5) yes
C81 . C91 . C101 . 112(2) yes
F91 . C91 . C101 . 124(5) yes
F100 . C100 . C90 . 118.6(7) yes
F100 . C100 . C110 . 121.8(7) yes
C90 . C100 . C110 . 119.6(6) yes
C91 . C101 . F101 . 114(4) yes
C91 . C101 . C111 . 119(2) yes
F101 . C101 . C111 . 124(4) yes
F110 . C110 . C100 . 119.0(7) yes
F110 . C110 . C120 . 121.5(6) yes
C100 . C110 . C120 . 119.5(6) yes
F111 . C111 . C101 . 115(3) yes
F111 . C111 . C121 . 122(3) yes
C101 . C111 . C121 . 122(2) yes
F120 . C120 . C70 . 120.1(6) yes
F120 . C120 . C110 . 115.1(6) yes
C70 . C120 . C110 . 124.8(5) yes
F121 . C121 . C71 . 121(3) yes
F121 . C121 . C111 . 116(3) yes
C71 . C121 . C111 . 122.6(18) yes
C140 . C130 . C180 . 114.1(4) yes
C140 . C130 . B10 . 119.8(4) yes
C180 . C130 . B10 . 126.1(5) yes
C141 . C131 . C181 . 114.1(17) yes
C141 . C131 . B11 . 124.1(19) yes
C181 . C131 . B11 . 121.9(18) yes
C130 . C140 . F140 . 119.0(5) yes
C130 . C140 . C150 . 123.0(4) yes
F140 . C140 . C150 . 118.0(5) yes
F141 . C141 . C131 . 123(2) yes
F141 . C141 . C151 . 115(2) yes
C131 . C141 . C151 . 121.6(16) yes
F150 . C150 . C140 . 119.3(5) yes
F150 . C150 . C160 . 120.8(5) yes
C140 . C150 . C160 . 120.0(5) yes
F151 . C151 . C141 . 121(3) yes
F151 . C151 . C161 . 119(3) yes
C141 . C151 . C161 . 119.5(16) yes
F160 . C160 . C150 . 118.8(5) yes
F160 . C160 . C170 . 121.2(5) yes
C150 . C160 . C170 . 119.9(5) yes
F161 . C161 . C151 . 119(3) yes
F161 . C161 . C171 . 121(3) yes
C151 . C161 . C171 . 119.9(18) yes
F170 . C170 . C160 . 119.2(6) yes
F170 . C170 . C180 . 122.5(5) yes
C160 . C170 . C180 . 118.4(5) yes
F171 . C171 . C161 . 124(3) yes
F171 . C171 . C181 . 111(3) yes
C161 . C171 . C181 . 124(2) yes
C170 . C180 . F180 . 114.4(5) yes
C170 . C180 . C130 . 124.5(5) yes
F180 . C180 . C130 . 121.1(5) yes
C131 . C181 . F181 . 112(3) yes
C131 . C181 . C171 . 120.6(17) yes
F181 . C181 . C171 . 127(3) yes
B20 . C200 . N1 . 127.3(3) yes
B20 . C200 . N2 . 127.3(3) yes
N1 . C200 . N2 . 105.3(3) yes
N1 . C201 . H2011 . 110.7 no
N1 . C201 . H2012 . 111.5 no
H2011 . C201 . H2012 . 109.1 no
N1 . C201 . H2013 . 108.6 no
H2011 . C201 . H2013 . 108.2 no
H2012 . C201 . H2013 . 108.6 no
C203 . C202 . C204 . 129.8(3) yes
C203 . C202 . N1 . 123.0(3) yes
C204 . C202 . N1 . 107.2(3) yes
C202 . C203 . H2031 . 110.4 no
C202 . C203 . H2032 . 109.8 no
H2031 . C203 . H2032 . 108.6 no
C202 . C203 . H2033 . 109.6 no
H2031 . C203 . H2033 . 108.9 no
H2032 . C203 . H2033 . 109.6 no
C202 . C204 . C205 . 131.3(3) yes
C202 . C204 . N2 . 106.0(3) yes
C205 . C204 . N2 . 122.8(3) yes
C204 . C205 . H2051 . 110.1 no
C204 . C205 . H2052 . 110.6 no
H2051 . C205 . H2052 . 108.9 no
C204 . C205 . H2053 . 108.6 no
H2051 . C205 . H2053 . 108.1 no
H2052 . C205 . H2053 . 110.5 no
N2 . C206 . H2061 . 110.3 no
N2 . C206 . H2062 . 110.0 no
H2061 . C206 . H2062 . 109.6 no
N2 . C206 . H2063 . 108.8 no
H2061 . C206 . H2063 . 108.4 no
H2062 . C206 . H2063 . 109.7 no
C209 . C208 . C215 . 114.4(3) yes
C209 . C208 . B20 . 102.0(3) yes
C215 . C208 . B20 . 111.6(3) yes
C209 . C208 . H2081 . 107.7 no
C215 . C208 . H2081 . 110.1 no
B20 . C208 . H2081 . 110.7 no
C208 . C209 . C210 . 114.9(3) yes
C208 . C209 . H2091 . 106.8 no
C210 . C209 . H2091 . 107.0 no
C208 . C209 . H2092 . 109.3 no
C210 . C209 . H2092 . 109.1 no
H2091 . C209 . H2092 . 109.6 no
C209 . C210 . C211 . 114.1(3) yes
C209 . C210 . H2101 . 109.8 no
C211 . C210 . H2101 . 108.7 no
C209 . C210 . H2102 . 107.9 no
C211 . C210 . H2102 . 108.7 no
H2101 . C210 . H2102 . 107.5 no
C210 . C211 . C212 . 115.7(3) yes
C210 . C211 . H2111 . 107.8 no
C212 . C211 . H2111 . 107.7 no
C210 . C211 . H2112 . 108.1 no
C212 . C211 . H2112 . 107.3 no
H2111 . C211 . H2112 . 110.2 no
C211 . C212 . C213 . 113.6(3) yes
C211 . C212 . B20 . 109.9(3) yes
C213 . C212 . B20 . 104.2(3) yes
C211 . C212 . H2121 . 111.3 no
C213 . C212 . H2121 . 107.5 no
B20 . C212 . H2121 . 110.2 no
C212 . C213 . C214 . 115.0(3) yes
C212 . C213 . H2131 . 108.3 no
C214 . C213 . H2131 . 107.9 no
C212 . C213 . H2132 . 108.2 no
C214 . C213 . H2132 . 108.1 no
H2131 . C213 . H2132 . 109.3 no
C213 . C214 . C215 . 113.2(3) yes
C213 . C214 . H2141 . 109.4 no
C215 . C214 . H2141 . 109.1 no
C213 . C214 . H2142 . 107.9 no
C215 . C214 . H2142 . 108.1 no
H2141 . C214 . H2142 . 109.0 no
C208 . C215 . C214 . 115.9(3) yes
C208 . C215 . H2151 . 109.6 no
C214 . C215 . H2151 . 108.3 no
C208 . C215 . H2152 . 106.1 no
C214 . C215 . H2152 . 107.5 no
H2151 . C215 . H2152 . 109.3 no
C10 . B10 . C70 . 111.8(4) yes
C10 . B10 . C130 . 112.6(4) yes
C70 . B10 . C130 . 113.8(4) yes
C10 . B10 . H1 . 106.1 no
C70 . B10 . H1 . 109.8 no
C130 . B10 . H1 . 102.0 no
C11 . B11 . C71 . 109.5(15) yes
C11 . B11 . C131 . 114.7(14) yes
C71 . B11 . C131 . 116.4(15) yes
C11 . B11 . H2 . 114.6 no
C71 . B11 . H2 . 97.7 no
C131 . B11 . H2 . 102.6 no
C200 . B20 . C212 . 124.9(3) yes
C200 . B20 . C208 . 123.0(3) yes
C212 . B20 . C208 . 112.0(3) yes
C201 . N1 . C202 . 124.0(3) yes
C201 . N1 . C200 . 125.4(3) yes
C202 . N1 . C200 . 110.3(3) yes
C206 . N2 . C204 . 123.0(3) yes
C206 . N2 . C200 . 125.6(3) yes
C204 . N2 . C200 . 111.2(3) yes


_iucr_refine_instruction_details_constraints 
;
#
# Punched on 20/01/14 at 17:43:34
#
#LIST     12                                                                    
BLOCK SCALE X'S F(20, U'S, OCC) UNTIL C(181) 
CONT C(200, U'S) UNTIL C(215) 
CONT B(10, U'S, OCC) UNTIL B(11) 
CONT N(1, U'S) UNTIL N(2) 
CONT EXTPARAM 
EQUIV F(20, OCC), F(21, OCC), F(30, OCC), F(31, OCC) 
CONT F(40, OCC), F(41, OCC), F(50, OCC), F(51, OCC) 
CONT F(60, OCC), F(61, OCC), F(80, OCC), F(81, OCC) 
CONT F(90, OCC), F(91, OCC), F(100, OCC), F(101, OCC) 
CONT F(110, OCC), F(111, OCC), F(120, OCC), F(121, OCC) 
CONT F(140, OCC), F(141, OCC), F(150, OCC), F(151, OCC) 
CONT F(160, OCC), F(161, OCC), F(170, OCC), F(171, OCC) 
CONT F(180, OCC), F(181, OCC), C(10, OCC), C(11, OCC) 
CONT C(20, OCC), C(21, OCC), C(30, OCC), C(31, OCC) 
CONT C(40, OCC), C(41, OCC), C(50, OCC), C(51, OCC) 
CONT C(60, OCC), C(61, OCC), C(70, OCC), C(71, OCC) 
CONT C(80, OCC), C(81, OCC), C(90, OCC), C(91, OCC) 
CONT C(100, OCC), C(101, OCC), C(110, OCC), C(111, OCC) 
CONT C(120, OCC), C(121, OCC), C(130, OCC), C(131, OCC) 
CONT C(140, OCC), C(141, OCC), C(150, OCC), C(151, OCC) 
CONT C(160, OCC), C(161, OCC), C(170, OCC), C(171, OCC) 
CONT C(180, OCC), C(181, OCC), B(10, OCC), B(11, OCC) 
WEIGHT -1 F(21, OCC), F(31, OCC), F(41, OCC), F(51, OCC) 
CONT F(61, OCC), F(81, OCC), F(91, OCC), F(101, OCC) 
CONT F(111, OCC), F(121, OCC), F(141, OCC), F(151, OCC) 
CONT F(161, OCC), F(171, OCC), F(181, OCC), C(11, OCC) 
CONT C(21, OCC), C(31, OCC) C(41, OCC), C(51, OCC) 
CONT C(61, OCC), C(71, OCC), C(81, OCC), C(91, OCC) 
CONT C(101, OCC), C(111, OCC), C(121, OCC), C(131, OCC) 
CONT C(141, OCC), C(151, OCC), C(161, OCC), C(171, OCC), C(181, OCC) 
CONT B(11, OCC) 
RIDE B   (  10,X'S) H   (   1,X'S) 
RIDE B   (  11,X'S) H   (   2,X'S) 
RIDE C   ( 201,X'S) H   (2011,X'S) H   (2012,X'S) H   (2013,X'S) 
RIDE C   ( 203,X'S) H   (2031,X'S) H   (2032,X'S) H   (2033,X'S) 
RIDE C   ( 205,X'S) H   (2051,X'S) H   (2052,X'S) H   (2053,X'S) 
RIDE C   ( 206,X'S) H   (2061,X'S) H   (2062,X'S) H   (2063,X'S) 
RIDE C   ( 208,X'S) H   (2081,X'S) 
RIDE C   ( 209,X'S) H   (2091,X'S) H   (2092,X'S) 
RIDE C   ( 210,X'S) H   (2101,X'S) H   (2102,X'S) 
RIDE C   ( 211,X'S) H   (2111,X'S) H   (2112,X'S) 
RIDE C   ( 212,X'S) H   (2121,X'S) 
RIDE C   ( 213,X'S) H   (2131,X'S) H   (2132,X'S) 
RIDE C   ( 214,X'S) H   (2141,X'S) H   (2142,X'S) 
RIDE C   ( 215,X'S) H   (2151,X'S) H   (2152,X'S) 
END                                                                             
;


_iucr_refine_instruction_details_restraints 
;
#
# Punched on 20/01/14 at 17:43:34
#
#LIST     16                                                                    
NO 
DIST 0.0, 0.01 = MEAN C(20) TO F(20), C(21) TO F(21) 
DIST 0.0, 0.01 = MEAN C(30) TO F(30), C(31) TO F(31) 
DIST 0.0, 0.01 = MEAN C(40) TO F(40), C(41) TO F(41) 
DIST 0.0, 0.01 = MEAN C(50) TO F(50), C(51) TO F(51) 
DIST 0.0, 0.01 = MEAN C(60) TO F(60), C(61) TO F(61) 
REM 
DIST 0.0, 0.01 = MEAN C(80) TO F(80), C(81) TO F(81) 
DIST 0.0, 0.01 = MEAN C(90) TO F(90), C(91) TO F(91) 
DIST 0.0, 0.01 = MEAN C(100) TO F(100), C(101) TO F(101) 
DIST 0.0, 0.01 = MEAN C(110) TO F(110), C(111) TO F(111) 
DIST 0.0, 0.01 = MEAN C(120) TO F(120), C(121) TO F(121) 
REM 
DIST 0.0, 0.01 = MEAN C(140) TO F(140), C(141) TO F(141) 
DIST 0.0, 0.01 = MEAN C(150) TO F(150), C(151) TO F(151) 
DIST 0.0, 0.01 = MEAN C(160) TO F(160), C(161) TO F(161) 
DIST 0.0, 0.01 = MEAN C(170) TO F(170), C(171) TO F(171) 
DIST 0.0, 0.01 = MEAN C(180) TO F(180), C(181) TO F(181) 
REM 
U(IJ) 0.0, 0.02 = C(10) TO C(11) 
U(IJ) 0.0, 0.02 = C(20) TO C(21) 
U(IJ) 0.0, 0.02 = C(30) TO C(31) 
U(IJ) 0.0, 0.01 = C(40) TO C(41) 
U(IJ) 0.0, 0.01 = C(50) TO C(51) 
U(IJ) 0.0, 0.02 = C(60) TO C(61) 
U(IJ) 0.0, 0.02 = C(70) TO C(71) 
U(IJ) 0.0, 0.02 = C(80) TO C(81) 
U(IJ) 0.0, 0.02 = C(90) TO C(91) 
U(IJ) 0.0, 0.01 = C(100) TO C(101) 
U(IJ) 0.0, 0.02 = C(110) TO C(111) 
U(IJ) 0.0, 0.02 = C(120) TO C(121) 
U(IJ) 0.0, 0.02 = C(130) TO C(131) 
U(IJ) 0.0, 0.02 = C(140) TO C(141) 
U(IJ) 0.0, 0.01 = C(150) TO C(151) 
U(IJ) 0.0, 0.01 = C(160) TO C(161) 
U(IJ) 0.0, 0.01 = C(170) TO C(171) 
U(IJ) 0.0, 0.02 = C(180) TO C(181) 
REM 
U(IJ) 0.0, 0.02 = F(20) TO F(21) 
U(IJ) 0.0, 0.02 = F(30) TO F(31) 
U(IJ) 0.0, 0.02 = F(40) TO F(41) 
U(IJ) 0.0, 0.02 = F(50) TO F(51) 
U(IJ) 0.0, 0.02 = F(60) TO F(61) 
U(IJ) 0.0, 0.02 = F(80) TO F(81) 
U(IJ) 0.0, 0.02 = F(90) TO F(91) 
U(IJ) 0.0, 0.02 = F(100) TO F(101) 
U(IJ) 0.0, 0.02 = F(110) TO F(111) 
U(IJ) 0.0, 0.02 = F(120) TO F(121) 
U(IJ) 0.0, 0.02 = F(140) TO F(141) 
U(IJ) 0.0, 0.02 = F(150) TO F(151) 
U(IJ) 0.0, 0.02 = F(160) TO F(161) 
U(IJ) 0.0, 0.02 = F(170) TO F(171) 
U(IJ) 0.0, 0.02 = F(180) TO F(181) 
REM   HREST   START (DO NOT REMOVE THIS LINE) 
REM   HREST   END (DO NOT REMOVE THIS LINE) 
END                                                                             
;
_chemical_name_systematic        '[9-BBN(i-DCDM)][HBCF]'
_chemical_properties_physical    'Air-sensitive, Moisture-sensitive'
####################################################################### 
# 
# This file contains crystal structure data downloaded from the 
# Cambridge Structural Database (CSD) hosted by the Cambridge 
# Crystallographic Data Centre (CCDC).
# 
# Full information about CCDC data access policies and citation 
# guidelines are available at http://www.ccdc.cam.ac.uk/access/V1 
# 
# Audit and citation data items may have been added by the CCDC. 
# Please retain this information to preserve the provenance of 
# this file and to allow appropriate attribution of the data. 
# 
#######################################################################

data_1
_database_code_depnum_ccdc_archive 'CCDC 1429288'
_audit_update_record             
;
2015-10-28 deposited with the CCDC.
2016-02-12 downloaded from the CCDC.
;

_exptl_special_details           
; 
 The crystal was 
placed in the cold stream of an Oxford 
Cryosystems open-flow nitrogen cryostat (Cosier & 
Glazer, 1986) with a nominal stability of 0.1K. 
 
Cosier, J. & Glazer, A.M., 1986. J. Appl. Cryst. 105-107. 
;
_refine_special_details          
; 
? 
;
#--------------------------------------------------------------- 
# _oxford_ data items, April 2010: 
# There is some uncertainty about the correct way of forming local data 
# names, e.g. 

# _atom_site_special_shape_oxford 
# or 
# _oxford_atom_site_special_shape 

# see: 
# http://www.iucr.org/resources/cif/spec/version1.1/semantics#namespace 

# A reserved prefix, e.g. foo, must be used in the following way 
# " If the data file contains items defined in a DDL1 dictionary, the 
# local data names assigned under the reserved prefix must contain it as 
# their first component, e.g. _foo_atom_site_my_item. " 

# However, this seems to say the opposite: 
# http://www.iucr.org/__data/iucr/cif/standard/cifstd8.html 

# According to advice from the IUCr, CRYSTALS is correct 
#--------------------------------------------------------------- 
# End of 'script/refcif.dat' 
#end of refcif 
_cell_length_a                   7.3696(5)
_cell_length_b                   11.5512(8)
_cell_length_c                   17.0873(9)
_cell_angle_alpha                90
_cell_angle_beta                 93.641(5)
_cell_angle_gamma                90
_cell_volume                     1451.65(16)

_symmetry_cell_setting           monoclinic
_symmetry_space_group_name_H-M   'P 1 21/c 1 '
_symmetry_space_group_name_Hall  ?
loop_
_symmetry_equiv_pos_as_xyz
x,y,z
-x,-y,-z
-x,y+1/2,-z+1/2
x,-y+1/2,z+1/2

loop_
_atom_type_symbol
_atom_type_scat_dispersion_real
_atom_type_scat_dispersion_imag
_atom_type_scat_Cromer_Mann_a1
_atom_type_scat_Cromer_Mann_b1
_atom_type_scat_Cromer_Mann_a2
_atom_type_scat_Cromer_Mann_b2
_atom_type_scat_Cromer_Mann_a3
_atom_type_scat_Cromer_Mann_b3
_atom_type_scat_Cromer_Mann_a4
_atom_type_scat_Cromer_Mann_b4
_atom_type_scat_Cromer_Mann_c
_atom_type_scat_source
C 0.0033 0.0016 2.3100 20.8439 1.0200 10.2075 1.5886 0.5687 0.8650 51.6512
0.2156 'International Tables Vol C 4.2.6.8 and 6.1.1.4'
H 0.0000 0.0000 0.4930 10.5109 0.3229 26.1257 0.1402 3.1424 0.0408 57.7998
0.0030 'International Tables Vol C 4.2.6.8 and 6.1.1.4'
B 0.0013 0.0007 2.0545 23.2185 1.3326 1.0210 1.0979 60.3498 0.7068 0.1403
-0.1932 'International Tables Vol C 4.2.6.8 and 6.1.1.4'
N 0.0061 0.0033 12.2126 0.0057 3.1322 9.8933 2.0125 28.9975 1.1663 0.5826
-11.5290 'International Tables Vol C 4.2.6.8 and 6.1.1.4'


_cell_formula_units_Z            4

# Given Formula = C18.75 H33.75 B1.25 N2.50 
# Dc =      1.41 Fooo =    544.00 Mu =      0.81 M =    307.75
# Found Formula = C15 H27 B1 N2 
# Dc =      1.13 FOOO =    544.00 Mu =      0.65 M =    246.20

_chemical_formula_sum            'C15 H27 B1 N2'
_chemical_formula_moiety         'C15 H27 B1 N2'
_chemical_compound_source        'University of Manchester'
_chemical_formula_weight         246.20


_cell_measurement_temperature    150.01(13)
_cell_measurement_reflns_used    1616
_cell_measurement_theta_min      3.7180
_cell_measurement_theta_max      28.1220

_exptl_crystal_description       plate
_exptl_crystal_colour            colourless
_exptl_crystal_size_min          0.02
_exptl_crystal_size_mid          0.15
_exptl_crystal_size_max          0.32

_exptl_crystal_density_diffrn    1.126
_exptl_crystal_density_meas      ?
_exptl_crystal_density_method    'not measured'
# Non-dispersive F(000): 
_exptl_crystal_F_000             544
_exptl_absorpt_coefficient_mu    0.065

# Sheldrick geometric approximatio 1.00 1.00 
_exptl_absorpt_correction_T_min  0.82417
_exptl_absorpt_correction_T_max  1.00000
_exptl_absorpt_correction_type   multi-scan
_exptl_absorpt_process_details   
;
CrysAlisPro, Agilent Technologies,
Version 1.171.36.24 (release 03-12-2012 CrysAlis171 .NET)
(compiled Dec  3 2012,18:21:49)
Empirical absorption correction using spherical harmonics,
 implemented in SCALE3 ABSPACK scaling algorithm.
;
_diffrn_radiation_wavelength     0.7107
_diffrn_radiation_type           'Mo K\a'
_diffrn_radiation_source         'SuperNova (Mo) X-ray Source'
_diffrn_radiation_monochromator  mirror
_diffrn_measurement_device_type  'SuperNova, Single source at offset), Eos'
_diffrn_detector_area_resol_mean 8.0714
_diffrn_measurement_details      
;
#__ type_ start__ end____ width___ exp.time_
  1 omega  -79.00  -40.00   1.0000   77.3600
omega____ theta____ kappa____ phi______ frames
    -      -20.7110 -178.0000 -180.0000 39

#__ type_ start__ end____ width___ exp.time_
  2 omega   -2.00   85.00   1.0000   77.3600
omega____ theta____ kappa____ phi______ frames
    -       21.3360   57.0000  150.0000 87

#__ type_ start__ end____ width___ exp.time_
  3 omega  -47.00   52.00   1.0000   77.3600
omega____ theta____ kappa____ phi______ frames
    -       21.3360  -77.0000    0.0000 99

;
_diffrn_measurement_method       '\w scans'

# If a reference occurs more than once, delete the author 
# and date from subsequent references. 
_computing_data_collection       'CrysAlisPro, Agilent Technologies,'
_computing_cell_refinement       'CrysAlisPro, Agilent Technologies,'
_computing_data_reduction        'CrysAlisPro, Agilent Technologies,'
_computing_structure_solution    'Superflip (Palatinus & Chapuis, 2007)'
_computing_structure_refinement  'CRYSTALS (Betteridge et al., 2003)'
_computing_publication_material  'CRYSTALS (Betteridge et al., 2003)'
_computing_molecular_graphics    'Ortep-3 for Windows: Farrugia, 2012'


_diffrn_standards_interval_time  .
_diffrn_standards_interval_count .
_diffrn_standards_number         0
_diffrn_standards_decay_%        ?

_diffrn_ambient_temperature      150.01(13)
_diffrn_reflns_number            5165
_reflns_number_total             2652
_diffrn_reflns_av_R_equivalents  0.040
# Number of reflections without Friedels Law is 0 
# Number of reflections with Friedels Law is 2652 
# Theoretical number of reflections is about 5311 


_diffrn_reflns_theta_min         2.969
_diffrn_reflns_theta_max         25.340
_diffrn_measured_fraction_theta_max 0.999

_diffrn_reflns_theta_full        25.340
_diffrn_measured_fraction_theta_full 0.999


_diffrn_reflns_limit_h_min       -8
_diffrn_reflns_limit_h_max       6
_diffrn_reflns_limit_k_min       -7
_diffrn_reflns_limit_k_max       13
_diffrn_reflns_limit_l_min       -13
_diffrn_reflns_limit_l_max       20
_reflns_limit_h_min              -8
_reflns_limit_h_max              8
_reflns_limit_k_min              0
_reflns_limit_k_max              13
_reflns_limit_l_min              0
_reflns_limit_l_max              20

_oxford_diffrn_Wilson_B_factor   1.69
_oxford_diffrn_Wilson_scale      2.70

_atom_sites_solution_primary     Other #heavy,direct,difmap,geom
# _atom_sites_solution_secondary  difmap
_atom_sites_solution_hydrogens   difmap

_refine_diff_density_min         -0.44
_refine_diff_density_max         0.50


# The current dictionary definitions do not cover the 
# situation where the reflections used for refinement were 
# selected by a user-defined sigma threshold 


# The values actually used during refinement 
_oxford_reflns_threshold_expression_ref I>-3.0\s(I)
_refine_ls_number_reflns         2642
_refine_ls_number_restraints     0
_refine_ls_number_parameters     163
_oxford_refine_ls_R_factor_ref   0.0862
_refine_ls_wR_factor_ref         0.1277
_refine_ls_goodness_of_fit_ref   0.9866
_refine_ls_shift/su_max          0.0002395
_refine_ls_shift/su_mean         0.0000288


# The values computed with all filters except I/sigma 
_oxford_reflns_number_all        2642
_refine_ls_R_factor_all          0.0862
_refine_ls_wR_factor_all         0.1277

# The values computed with a 2 sigma cutoff - a la SHELX 
_reflns_threshold_expression     I>2.0\s(I)
_reflns_number_gt                1810
_refine_ls_R_factor_gt           0.0516
_refine_ls_wR_factor_gt          0.1162

# choose from: rm (reference molecule of known chirality), 
# ad (anomolous dispersion - Flack), rmad (rm and ad), 
# syn (from synthesis), unk (unknown) or . (not applicable). 
_chemical_absolute_configuration .


_refine_ls_structure_factor_coef Fsqd
_refine_ls_matrix_type           full
_refine_ls_hydrogen_treatment    constr #undef, noref, refall,
# refxyz, refU, constr or mixed
_refine_ls_weighting_scheme      calc
_refine_ls_weighting_details     
;
 Method= Modified Sheldrick 
 w=1/[\s^2^(F^2^) + ( 0.04P)^2^ + 1.09P] 
 ,where P=(max(Fo^2^,0) + 2Fc^2^)/3 
;

# Uequiv = arithmetic mean of Ui i.e. Ueqiv = (U1+U2+U3)/3

# Replace last . with number of unfound hydrogen atoms attached to an atom.

# ..._refinement_flags_... 
# . no refinement constraints           S special position constraint on site
# G rigid group refinement of site      R riding atom
# D distance or angle restraint on site T thermal displacement constraints
# U Uiso or Uij restraint (rigid bond)  P partial occupancy constraint


loop_
_atom_site_label
_atom_site_type_symbol
_atom_site_fract_x
_atom_site_fract_y
_atom_site_fract_z
_atom_site_U_iso_or_equiv
_atom_site_occupancy
_atom_site_adp_type
_atom_site_refinement_flags_posn
_atom_site_refinement_flags_adp
_atom_site_refinement_flags_occupancy
_atom_site_disorder_assembly
_atom_site_disorder_group
_atom_site_attached_hydrogens
N1 N 0.5353(2) 0.86322(16) 0.58505(9) 0.0193 1.0000 Uani . . . . . .
C2 C 0.6405(3) 0.7749(2) 0.56162(11) 0.0190 1.0000 Uani . . . . . .
N3 N 0.5503(2) 0.73582(17) 0.49502(9) 0.0210 1.0000 Uani . . . . . .
C4 C 0.3898(3) 0.7974(2) 0.47830(12) 0.0249 1.0000 Uani . . . . . .
C5 C 0.3812(3) 0.8781(2) 0.53439(12) 0.0236 1.0000 Uani . . . . . .
C6 C 0.2401(3) 0.9680(2) 0.54790(15) 0.0356 1.0000 Uani . . . . . .
C7 C 0.2594(3) 0.7672(3) 0.41071(14) 0.0389 1.0000 Uani . . . . . .
C8 C 0.6179(3) 0.6476(2) 0.44304(12) 0.0297 1.0000 Uani . . . . . .
B9 B 0.8353(3) 0.7206(2) 0.59530(13) 0.0195 1.0000 Uani . . . . . .
C10 C 0.8217(3) 0.5822(2) 0.61494(12) 0.0221 1.0000 Uani . . . . . .
C11 C 1.0167(3) 0.5335(2) 0.62177(13) 0.0280 1.0000 Uani . . . . . .
C12 C 1.1370(3) 0.5932(2) 0.68607(14) 0.0305 1.0000 Uani . . . . . .
C13 C 1.1345(3) 0.7243(2) 0.67902(13) 0.0282 1.0000 Uani . . . . . .
C14 C 0.9410(3) 0.7760(2) 0.67400(11) 0.0207 1.0000 Uani . . . . . .
C15 C 0.8451(3) 0.7483(2) 0.75054(12) 0.0247 1.0000 Uani . . . . . .
C16 C 0.6832(3) 0.6665(2) 0.73820(12) 0.0276 1.0000 Uani . . . . . .
C17 C 0.7230(3) 0.5581(2) 0.69135(12) 0.0246 1.0000 Uani . . . . . .
C18 C 0.5728(3) 0.9373(2) 0.65306(12) 0.0278 1.0000 Uani . . . . . .
H61 H 0.1448 0.9605 0.5073 0.0517 1.0000 Uiso R . . . . .
H63 H 0.2945 1.0448 0.5453 0.0510 1.0000 Uiso R . . . . .
H62 H 0.1908 0.9560 0.5982 0.0512 1.0000 Uiso R . . . . .
H71 H 0.1558 0.8178 0.4114 0.0569 1.0000 Uiso R . . . . .
H73 H 0.3157 0.7778 0.3621 0.0561 1.0000 Uiso R . . . . .
H72 H 0.2201 0.6875 0.4151 0.0572 1.0000 Uiso R . . . . .
H81 H 0.5976 0.6740 0.3894 0.0409 1.0000 Uiso R . . . . .
H83 H 0.7471 0.6370 0.4541 0.0407 1.0000 Uiso R . . . . .
H82 H 0.5545 0.5758 0.4498 0.0408 1.0000 Uiso R . . . . .
H101 H 0.7571 0.5402 0.5720 0.0251 1.0000 Uiso R . . . . .
H112 H 1.0114 0.4504 0.6342 0.0320 1.0000 Uiso R . . . . .
H111 H 1.0730 0.5438 0.5716 0.0316 1.0000 Uiso R . . . . .
H121 H 1.0960 0.5716 0.7374 0.0345 1.0000 Uiso R . . . . .
H122 H 1.2612 0.5644 0.6835 0.0351 1.0000 Uiso R . . . . .
H132 H 1.2001 0.7570 0.7256 0.0322 1.0000 Uiso R . . . . .
H131 H 1.1957 0.7468 0.6321 0.0311 1.0000 Uiso R . . . . .
H141 H 0.9560 0.8616 0.6700 0.0236 1.0000 Uiso R . . . . .
H152 H 0.8058 0.8191 0.7739 0.0292 1.0000 Uiso R . . . . .
H151 H 0.9322 0.7106 0.7875 0.0290 1.0000 Uiso R . . . . .
H161 H 0.6444 0.6429 0.7900 0.0303 1.0000 Uiso R . . . . .
H162 H 0.5816 0.7095 0.7106 0.0309 1.0000 Uiso R . . . . .
H171 H 0.7984 0.5051 0.7258 0.0276 1.0000 Uiso R . . . . .
H172 H 0.6083 0.5183 0.6784 0.0267 1.0000 Uiso R . . . . .
H182 H 0.5571 1.0177 0.6375 0.0388 1.0000 Uiso R . . . . .
H181 H 0.6961 0.9246 0.6728 0.0394 1.0000 Uiso R . . . . .
H183 H 0.4893 0.9185 0.6926 0.0389 1.0000 Uiso R . . . . .
H1 H 0.9245 0.7371 0.5429 0.0318 1.0000 Uiso R . . . . .
loop_
_atom_site_aniso_label
_atom_site_aniso_U_11
_atom_site_aniso_U_22
_atom_site_aniso_U_33
_atom_site_aniso_U_23
_atom_site_aniso_U_13
_atom_site_aniso_U_12
N1 0.0193(9) 0.0201(12) 0.0185(8) 0.0023(8) 0.0017(7) 0.0030(8)
C2 0.0195(11) 0.0220(14) 0.0154(9) 0.0027(9) 0.0012(8) -0.0007(10)
N3 0.0234(10) 0.0228(12) 0.0163(8) 0.0010(8) -0.0026(7) -0.0002(9)
C4 0.0193(11) 0.0296(16) 0.0250(11) 0.0065(10) -0.0043(9) 0.0002(10)
C5 0.0166(11) 0.0260(15) 0.0280(11) 0.0098(10) 0.0004(9) 0.0011(10)
C6 0.0251(13) 0.0368(18) 0.0450(14) 0.0093(13) 0.0044(10) 0.0111(12)
C7 0.0348(14) 0.0442(19) 0.0352(13) 0.0055(12) -0.0165(11) -0.0020(13)
C8 0.0392(14) 0.0327(17) 0.0167(10) -0.0051(10) -0.0012(9) 0.0012(12)
B9 0.0164(12) 0.0233(16) 0.0189(11) 0.0016(10) 0.0007(9) 0.0035(11)
C10 0.0200(11) 0.0242(15) 0.0216(10) -0.0004(10) -0.0020(8) 0.0029(10)
C11 0.0263(12) 0.0230(15) 0.0347(12) 0.0058(11) 0.0026(9) 0.0061(11)
C12 0.0161(11) 0.0379(18) 0.0366(13) 0.0129(12) -0.0041(9) 0.0042(11)
C13 0.0206(12) 0.0353(17) 0.0281(11) 0.0063(11) -0.0046(9) -0.0057(11)
C14 0.0206(11) 0.0194(14) 0.0219(10) 0.0023(9) -0.0012(8) -0.0032(10)
C15 0.0276(12) 0.0286(16) 0.0173(10) 0.0004(9) -0.0024(8) -0.0028(11)
C16 0.0289(12) 0.0315(16) 0.0229(11) 0.0033(10) 0.0043(9) -0.0031(11)
C17 0.0212(11) 0.0243(16) 0.0281(11) 0.0040(10) -0.0009(9) -0.0025(10)
C18 0.0347(13) 0.0232(15) 0.0257(11) -0.0036(10) 0.0028(9) 0.0046(11)

_refine_ls_extinction_method     None
_oxford_refine_ls_scale          0.711(2)
loop_
_geom_bond_atom_site_label_1
_geom_bond_site_symmetry_1
_geom_bond_atom_site_label_2
_geom_bond_site_symmetry_2
_geom_bond_distance
_geom_bond_publ_flag
N1 . C2 . 1.357(3) yes
N1 . C5 . 1.394(3) yes
N1 . C18 . 1.456(3) yes
C2 . N3 . 1.358(3) yes
C2 . B9 . 1.637(3) yes
N3 . C4 . 1.394(3) yes
N3 . C8 . 1.460(3) yes
C4 . C5 . 1.341(3) yes
C4 . C7 . 1.496(3) yes
C5 . C6 . 1.498(3) yes
C6 . H61 . 0.960 no
C6 . H63 . 0.975 no
C6 . H62 . 0.964 no
C7 . H71 . 0.962 no
C7 . H73 . 0.960 no
C7 . H72 . 0.969 no
C8 . H81 . 0.968 no
C8 . H83 . 0.967 no
C8 . H82 . 0.962 no
B9 . C10 . 1.638(4) yes
B9 . C14 . 1.641(3) yes
B9 . H1 . 1.160 no
C10 . C11 . 1.541(3) yes
C10 . C17 . 1.559(3) yes
C10 . H101 . 0.978 no
C11 . C12 . 1.531(3) yes
C11 . H112 . 0.985 no
C11 . H111 . 0.984 no
C12 . C13 . 1.519(4) yes
C12 . H121 . 0.979 no
C12 . H122 . 0.977 no
C13 . C14 . 1.544(3) yes
C13 . H132 . 0.980 no
C13 . H131 . 0.979 no
C14 . C15 . 1.559(3) yes
C14 . H141 . 0.997 no
C15 . C16 . 1.526(3) yes
C15 . H152 . 0.964 no
C15 . H151 . 0.974 no
C16 . C17 . 1.525(3) yes
C16 . H161 . 0.987 no
C16 . H162 . 0.993 no
C17 . H171 . 0.994 no
C17 . H172 . 0.975 no
C18 . H182 . 0.970 no
C18 . H181 . 0.960 no
C18 . H183 . 0.967 no
loop_
_geom_angle_atom_site_label_1
_geom_angle_site_symmetry_1
_geom_angle_atom_site_label_2
_geom_angle_site_symmetry_2
_geom_angle_atom_site_label_3
_geom_angle_site_symmetry_3
_geom_angle
_geom_angle_publ_flag
C2 . N1 . C5 . 111.55(18) yes
C2 . N1 . C18 . 126.50(17) yes
C5 . N1 . C18 . 121.94(19) yes
N1 . C2 . N3 . 103.79(17) yes
N1 . C2 . B9 . 133.54(18) yes
N3 . C2 . B9 . 122.62(19) yes
C2 . N3 . C4 . 111.47(18) yes
C2 . N3 . C8 . 125.01(18) yes
C4 . N3 . C8 . 123.33(18) yes
N3 . C4 . C5 . 106.63(18) yes
N3 . C4 . C7 . 122.3(2) yes
C5 . C4 . C7 . 131.0(2) yes
N1 . C5 . C4 . 106.54(19) yes
N1 . C5 . C6 . 122.4(2) yes
C4 . C5 . C6 . 131.1(2) yes
C5 . C6 . H61 . 108.0 no
C5 . C6 . H63 . 109.4 no
H61 . C6 . H63 . 109.5 no
C5 . C6 . H62 . 110.0 no
H61 . C6 . H62 . 109.3 no
H63 . C6 . H62 . 110.5 no
C4 . C7 . H71 . 108.7 no
C4 . C7 . H73 . 110.2 no
H71 . C7 . H73 . 108.7 no
C4 . C7 . H72 . 110.0 no
H71 . C7 . H72 . 109.6 no
H73 . C7 . H72 . 109.6 no
N3 . C8 . H81 . 108.5 no
N3 . C8 . H83 . 109.8 no
H81 . C8 . H83 . 108.4 no
N3 . C8 . H82 . 110.0 no
H81 . C8 . H82 . 109.8 no
H83 . C8 . H82 . 110.3 no
C2 . B9 . C10 . 112.47(18) yes
C2 . B9 . C14 . 119.94(19) yes
C10 . B9 . C14 . 104.17(17) yes
C2 . B9 . H1 . 101.1 no
C10 . B9 . H1 . 111.3 no
C14 . B9 . H1 . 107.8 no
B9 . C10 . C11 . 107.62(18) yes
B9 . C10 . C17 . 112.55(18) yes
C11 . C10 . C17 . 110.73(18) yes
B9 . C10 . H101 . 111.3 no
C11 . C10 . H101 . 106.4 no
C17 . C10 . H101 . 108.0 no
C10 . C11 . C12 . 112.65(19) yes
C10 . C11 . H112 . 108.8 no
C12 . C11 . H112 . 108.2 no
C10 . C11 . H111 . 109.5 no
C12 . C11 . H111 . 108.3 no
H112 . C11 . H111 . 109.3 no
C11 . C12 . C13 . 112.84(18) yes
C11 . C12 . H121 . 109.3 no
C13 . C12 . H121 . 108.8 no
C11 . C12 . H122 . 108.4 no
C13 . C12 . H122 . 110.0 no
H121 . C12 . H122 . 107.3 no
C12 . C13 . C14 . 113.38(19) yes
C12 . C13 . H132 . 108.5 no
C14 . C13 . H132 . 107.6 no
C12 . C13 . H131 . 109.0 no
C14 . C13 . H131 . 108.9 no
H132 . C13 . H131 . 109.5 no
C13 . C14 . B9 . 106.48(17) yes
C13 . C14 . C15 . 109.90(17) yes
B9 . C14 . C15 . 112.97(17) yes
C13 . C14 . H141 . 106.3 no
B9 . C14 . H141 . 112.3 no
C15 . C14 . H141 . 108.6 no
C14 . C15 . C16 . 113.80(17) yes
C14 . C15 . H152 . 109.8 no
C16 . C15 . H152 . 109.3 no
C14 . C15 . H151 . 108.7 no
C16 . C15 . H151 . 106.9 no
H152 . C15 . H151 . 108.3 no
C15 . C16 . C17 . 113.96(19) yes
C15 . C16 . H161 . 108.4 no
C17 . C16 . H161 . 108.7 no
C15 . C16 . H162 . 108.4 no
C17 . C16 . H162 . 109.0 no
H161 . C16 . H162 . 108.2 no
C16 . C17 . C10 . 114.12(19) yes
C16 . C17 . H171 . 108.3 no
C10 . C17 . H171 . 109.4 no
C16 . C17 . H172 . 108.3 no
C10 . C17 . H172 . 109.7 no
H171 . C17 . H172 . 106.7 no
N1 . C18 . H182 . 109.3 no
N1 . C18 . H181 . 108.5 no
H182 . C18 . H181 . 109.7 no
N1 . C18 . H183 . 109.2 no
H182 . C18 . H183 . 109.7 no
H181 . C18 . H183 . 110.5 no
loop_
_geom_hbond_atom_site_label_D
_geom_hbond_site_symmetry_D
_geom_hbond_atom_site_label_H
_geom_hbond_site_symmetry_H
_geom_hbond_atom_site_label_A
_geom_hbond_site_symmetry_A
_geom_hbond_angle_DHA
_geom_hbond_distance_DH
_geom_hbond_distance_HA
_geom_hbond_distance_DA
_geom_hbond_publ_flag
C18 . H181 . C14 . 141.04 0.960 2.490 3.293(3) yes


_iucr_refine_instructions_details_constraints 
;
#
# Punched on 01/04/14 at 14:29:49
#
#LIST     12                                                                    
BLOCK SCALE X'S, U'S 
RIDE C   (   6,X'S) H   (  61,X'S) H   (  63,X'S) H   (  62,X'S) 
RIDE C   (   7,X'S) H   (  71,X'S) H   (  73,X'S) H   (  72,X'S) 
RIDE C   (   8,X'S) H   (  81,X'S) H   (  83,X'S) H   (  82,X'S) 
RIDE B   (   9,X'S) H   (   1,X'S) 
RIDE C   (  10,X'S) H   ( 101,X'S) 
RIDE C   (  11,X'S) H   ( 112,X'S) H   ( 111,X'S) 
RIDE C   (  12,X'S) H   ( 121,X'S) H   ( 122,X'S) 
RIDE C   (  13,X'S) H   ( 132,X'S) H   ( 131,X'S) 
RIDE C   (  14,X'S) H   ( 141,X'S) 
RIDE C   (  15,X'S) H   ( 152,X'S) H   ( 151,X'S) 
RIDE C   (  16,X'S) H   ( 161,X'S) H   ( 162,X'S) 
RIDE C   (  17,X'S) H   ( 171,X'S) H   ( 172,X'S) 
RIDE C   (  18,X'S) H   ( 182,X'S) H   ( 181,X'S) H   ( 183,X'S) 
END                                                                             
;


_iucr_refine_instructions_details_restraints 
;
#
# Punched on 01/04/14 at 14:29:49
#
#LIST     16                                                                    
NO 
REM   HREST   START (DO NOT REMOVE THIS LINE) 
REM   HREST   END (DO NOT REMOVE THIS LINE) 
END                                                                             
;
_chemical_name_systematic        9-BBN(H)(IMe4)
_chemical_properties_physical    'Air-sensitive, Moisture-sensitive'
####################################################################### 
# 
# This file contains crystal structure data downloaded from the 
# Cambridge Structural Database (CSD) hosted by the Cambridge 
# Crystallographic Data Centre (CCDC).
# 
# Full information about CCDC data access policies and citation 
# guidelines are available at http://www.ccdc.cam.ac.uk/access/V1 
# 
# Audit and citation data items may have been added by the CCDC. 
# Please retain this information to preserve the provenance of 
# this file and to allow appropriate attribution of the data. 
# 
#######################################################################

data_1
_database_code_depnum_ccdc_archive 'CCDC 1429289'
_audit_update_record             
;
2015-10-28 deposited with the CCDC.
2016-02-12 downloaded from the CCDC.
;
# start Validation Reply Form
_vrf_PLAT334_1                   
;
PROBLEM: Small Average Benzene  C-C Dist. C25    -C30           1.37 Ang.
RESPONSE: Additional refinement does not change the bond distnce, and fourier difference maps do not show an excess of electron density close to either carbon
;
_vrf_PLAT410_1                   
;
PROBLEM: Short Intra H...H Contact  H4     ..  H11     ..       1.95 Ang.
RESPONSE: H4 and H11 are part of a constrained bicyclic ring, brining them into close contact
;

# Added during the CSD deposition process: Wednesday 28th of October 2015 11:24:53 AM
# end Validation Reply Form


_exptl_special_details           
; 
 The crystal was 
placed in the cold stream of an Oxford 
Cryosystems open-flow nitrogen cryostat (Cosier & 
Glazer, 1986) with a nominal stability of 0.1K. 
 
Cosier, J. & Glazer, A.M., 1986. J. Appl. Cryst. 105-107. 
;
_refine_special_details          
; 
? 
;
#--------------------------------------------------------------- 
# _oxford_ data items, April 2010: 
# There is some uncertainty about the correct way of forming local data 
# names, e.g. 

# _atom_site_special_shape_oxford 
# or 
# _oxford_atom_site_special_shape 

# see: 
# http://www.iucr.org/resources/cif/spec/version1.1/semantics#namespace 

# A reserved prefix, e.g. foo, must be used in the following way 
# " If the data file contains items defined in a DDL1 dictionary, the 
# local data names assigned under the reserved prefix must contain it as 
# their first component, e.g. _foo_atom_site_my_item. " 

# However, this seems to say the opposite: 
# http://www.iucr.org/__data/iucr/cif/standard/cifstd8.html 

# According to advice from the IUCr, CRYSTALS is correct 
#--------------------------------------------------------------- 
# End of 'script/refcif.dat' 
#end of refcif 
_cell_length_a                   8.8757(6)
_cell_length_b                   20.3411(11)
_cell_length_c                   10.7976(7)
_cell_angle_alpha                90
_cell_angle_beta                 101.728(7)
_cell_angle_gamma                90
_cell_volume                     1908.7(2)

_symmetry_cell_setting           monoclinic
_symmetry_space_group_name_H-M   'P 1 21 1 '
_symmetry_space_group_name_Hall  ?
loop_
_symmetry_equiv_pos_as_xyz
x,y,z
-x,y+1/2,-z

loop_
_atom_type_symbol
_atom_type_scat_dispersion_real
_atom_type_scat_dispersion_imag
_atom_type_scat_Cromer_Mann_a1
_atom_type_scat_Cromer_Mann_b1
_atom_type_scat_Cromer_Mann_a2
_atom_type_scat_Cromer_Mann_b2
_atom_type_scat_Cromer_Mann_a3
_atom_type_scat_Cromer_Mann_b3
_atom_type_scat_Cromer_Mann_a4
_atom_type_scat_Cromer_Mann_b4
_atom_type_scat_Cromer_Mann_c
_atom_type_scat_source
C 0.0033 0.0016 2.3100 20.8439 1.0200 10.2075 1.5886 0.5687 0.8650 51.6512
0.2156 'International Tables Vol C 4.2.6.8 and 6.1.1.4'
H 0.0000 0.0000 0.4930 10.5109 0.3229 26.1257 0.1402 3.1424 0.0408 57.7998
0.0030 'International Tables Vol C 4.2.6.8 and 6.1.1.4'
B 0.0013 0.0007 2.0545 23.2185 1.3326 1.0210 1.0979 60.3498 0.7068 0.1403
-0.1932 'International Tables Vol C 4.2.6.8 and 6.1.1.4'
N 0.0061 0.0033 12.2126 0.0057 3.1322 9.8933 2.0125 28.9975 1.1663 0.5826
-11.5290 'International Tables Vol C 4.2.6.8 and 6.1.1.4'
F 0.0171 0.0103 3.5392 10.2825 2.6412 4.2944 1.5170 0.2615 1.0243 26.1476
0.2776 'International Tables Vol C 4.2.6.8 and 6.1.1.4'
Cl 0.1484 0.1585 11.4604 0.0104 7.1964 1.1662 6.2556 18.5194 1.6455 47.7784
-9.5574 'International Tables Vol C 4.2.6.8 and 6.1.1.4'
Cl 0.1484 0.1585 11.4604 0.0104 7.1964 1.1662 6.2556 18.5194 1.6455 47.7784
-9.5574 'International Tables Vol C 4.2.6.8 and 6.1.1.4'


_cell_formula_units_Z            2

# Given Formula = C34 H27 B2 Cl4.50 F15 N4 
# Dc =      1.67 Fooo =    968.00 Mu =      4.53 M =    957.74
# Found Formula = C36 H27 B2 Cl4 F15 N4 
# Dc =      1.68 FOOO =    968.00 Mu =      4.20 M =    964.04

_chemical_formula_sum            'C36 H27 B2 Cl4 F15 N4'
_chemical_formula_moiety         'C36 H27 B2 Cl4 F15 N4'
_chemical_compound_source        ?
_chemical_formula_weight         964.04


_cell_measurement_reflns_used    0
_cell_measurement_theta_min      0
_cell_measurement_theta_max      0
_cell_measurement_temperature    150.0

_exptl_crystal_description       block
_exptl_crystal_colour            colourless
_exptl_crystal_size_min          0.1
_exptl_crystal_size_mid          0.25
_exptl_crystal_size_max          0.45

_exptl_crystal_density_diffrn    1.677
_exptl_crystal_density_meas      ?
_exptl_crystal_density_method    'not measured'
# Non-dispersive F(000): 
_exptl_crystal_F_000             968
_exptl_absorpt_coefficient_mu    0.420

# Sheldrick geometric approximatio 1.00 1.00
_exptl_absorpt_correction_T_min  0.72395
_exptl_absorpt_correction_T_max  1.00000
_exptl_absorpt_correction_type   multi-scan
_exptl_absorpt_process_details   
;
CrysAlisPro, Agilent Technologies,
Version 1.171.36.24 (release 03-12-2012 CrysAlis171 .NET)
(compiled Dec  3 2012,18:21:49)
Empirical absorption correction using spherical harmonics,
 implemented in SCALE3 ABSPACK scaling algorithm.
;
_diffrn_radiation_wavelength     0.7107
_diffrn_radiation_type           'Mo K\a'
_diffrn_radiation_source         'SuperNova (Mo) X-ray Source'
_diffrn_radiation_monochromator  mirror
_diffrn_measurement_device_type  'SuperNova, Single source at offset), Eos'
_diffrn_detector_area_resol_mean 8.0714
_diffrn_measurement_details      
;
#__ type_ start__ end____ width___ exp.time_
  1 omega  -79.00  -40.00   1.0000   77.3600
omega____ theta____ kappa____ phi______ frames
    -      -20.7110 -178.0000 -180.0000 39

#__ type_ start__ end____ width___ exp.time_
  2 omega   -2.00   85.00   1.0000   77.3600
omega____ theta____ kappa____ phi______ frames
    -       21.3360   57.0000  150.0000 87

#__ type_ start__ end____ width___ exp.time_
  3 omega  -47.00   52.00   1.0000   77.3600
omega____ theta____ kappa____ phi______ frames
    -       21.3360  -77.0000    0.0000 99
;
_diffrn_measurement_method       '\w scans'

# If a reference occurs more than once, delete the author 
# and date from subsequent references. 
_computing_data_collection       'CrysAlisPro, Agilent Technologies,'
_computing_cell_refinement       'CrysAlisPro, Agilent Technologies,'
_computing_data_reduction        'CrysAlisPro, Agilent Technologies,'
_computing_structure_solution    'Superflip (Palatinus & Chapuis, 2007)'
_computing_structure_refinement  'CRYSTALS (Betteridge et al., 2003)'
_computing_publication_material  'CRYSTALS (Betteridge et al., 2003)'
_computing_molecular_graphics    'Ortep3 v. 2.02 (LJ Farrugia, 1997)'

_diffrn_standards_interval_time  .
_diffrn_standards_interval_count .
_diffrn_standards_number         0
_diffrn_standards_decay_%        ?

_diffrn_ambient_temperature      150
_diffrn_reflns_number            8992
_reflns_number_total             7031
_diffrn_reflns_av_R_equivalents  0.026
# Number of reflections without Friedels Law is 7031 
# Number of reflections with Friedels Law is 4522 
# Theoretical number of reflections is about 5136 


_diffrn_reflns_theta_min         3.374
_diffrn_reflns_theta_max         29.127
_diffrn_measured_fraction_theta_max 0.857

_diffrn_reflns_theta_full        26.260
_diffrn_measured_fraction_theta_full 0.997


_diffrn_reflns_limit_h_min       -5
_diffrn_reflns_limit_h_max       12
_diffrn_reflns_limit_k_min       -25
_diffrn_reflns_limit_k_max       26
_diffrn_reflns_limit_l_min       -14
_diffrn_reflns_limit_l_max       12
_reflns_limit_h_min              -12
_reflns_limit_h_max              11
_reflns_limit_k_min              -25
_reflns_limit_k_max              26
_reflns_limit_l_min              0
_reflns_limit_l_max              14

_oxford_diffrn_Wilson_B_factor   2.45
_oxford_diffrn_Wilson_scale      0.02

_atom_sites_solution_primary     direct #heavy,direct,difmap,geom
# _atom_sites_solution_secondary  difmap
_atom_sites_solution_hydrogens   difmap

_refine_diff_density_min         -0.55
_refine_diff_density_max         0.54


# The current dictionary definitions do not cover the 
# situation where the reflections used for refinement were 
# selected by a user-defined sigma threshold 


# The values actually used during refinement 
_oxford_reflns_threshold_expression_ref I>-3.0\s(I)
_refine_ls_number_reflns         7014
_refine_ls_number_restraints     1
_refine_ls_number_parameters     551
_oxford_refine_ls_R_factor_ref   0.0725
_refine_ls_wR_factor_ref         0.0879
_refine_ls_goodness_of_fit_ref   0.9775
_refine_ls_shift/su_max          0.0003049
_refine_ls_shift/su_mean         0.0000598


# The values computed with all filters except I/sigma 
_oxford_reflns_number_all        7014
_refine_ls_R_factor_all          0.0725
_refine_ls_wR_factor_all         0.0879

# The values computed with a 2 sigma cutoff - a la SHELX 
_reflns_threshold_expression     I>2.0\s(I)
_reflns_number_gt                5444
_refine_ls_R_factor_gt           0.0528
_refine_ls_wR_factor_gt          0.0785

_refine_ls_abs_structure_Flack   0.00(5)
_refine_ls_abs_structure_details 'Flack (1983), 2509 Friedel-pairs'
# choose from: rm (reference molecule of known chirality), 
# ad (anomolous dispersion - Flack), rmad (rm and ad), 
# syn (from synthesis), unk (unknown) or . (not applicable). 
_chemical_absolute_configuration ad


_refine_ls_structure_factor_coef Fsqd
_refine_ls_matrix_type           full
_refine_ls_hydrogen_treatment    constr #undef, noref, refall,
# refxyz, refU, constr or mixed
_refine_ls_weighting_scheme      calc
_refine_ls_weighting_details     
;
 Method= Modified Sheldrick 
 w=1/[\s^2^(F^2^) + ( 0.02P)^2^ + 0.40P] 
 ,where P=(max(Fo^2^,0) + 2Fc^2^)/3 
;

# Uequiv = arithmetic mean of Ui i.e. Ueqiv = (U1+U2+U3)/3

# Replace last . with number of unfound hydrogen atoms attached to an atom.

# ..._refinement_flags_... 
# . no refinement constraints           S special position constraint on site
# G rigid group refinement of site      R riding atom
# D distance or angle restraint on site T thermal displacement constraints
# U Uiso or Uij restraint (rigid bond)  P partial occupancy constraint


loop_
_atom_site_label
_atom_site_type_symbol
_atom_site_fract_x
_atom_site_fract_y
_atom_site_fract_z
_atom_site_U_iso_or_equiv
_atom_site_occupancy
_atom_site_adp_type
_atom_site_refinement_flags_posn
_atom_site_refinement_flags_adp
_atom_site_refinement_flags_occupancy
_atom_site_disorder_assembly
_atom_site_disorder_group
_atom_site_attached_hydrogens
H1 H 0.7092 0.6007 1.0523 0.0319 1.0000 Uiso R . . . . .
H2 H 0.5619 0.6812 1.1414 0.0451 1.0000 Uiso R . . . . .
H3 H 0.6302 0.7073 1.0260 0.0452 1.0000 Uiso R . . . . .
H4 H 0.3192 0.6888 1.0320 0.0511 1.0000 Uiso R . . . . .
H5 H 0.3987 0.7513 0.9840 0.0506 1.0000 Uiso R . . . . .
H6 H 0.2387 0.6912 0.8141 0.0437 1.0000 Uiso R . . . . .
H7 H 0.4111 0.7012 0.7965 0.0433 1.0000 Uiso R . . . . .
H8 H 0.3231 0.5933 0.7483 0.0319 1.0000 Uiso R . . . . .
H9 H 0.1721 0.5908 0.9130 0.0419 1.0000 Uiso R . . . . .
H10 H 0.2524 0.5233 0.8927 0.0417 1.0000 Uiso R . . . . .
H11 H 0.3137 0.6025 1.1091 0.0455 1.0000 Uiso R . . . . .
H12 H 0.2940 0.5255 1.0987 0.0452 1.0000 Uiso R . . . . .
H13 H 0.5546 0.5642 1.1863 0.0406 1.0000 Uiso R . . . . .
H14 H 0.5418 0.5109 1.0761 0.0407 1.0000 Uiso R . . . . .
H15 H 0.9578 0.6895 0.9040 0.0557 1.0000 Uiso R . . . . .
H16 H 0.8309 0.7390 0.9344 0.0558 1.0000 Uiso R . . . . .
H17 H 0.8373 0.6652 0.9843 0.0559 1.0000 Uiso R . . . . .
H18 H 0.5320 0.5639 0.4964 0.0521 1.0000 Uiso R . . . . .
H19 H 0.4698 0.5426 0.6172 0.0520 1.0000 Uiso R . . . . .
H20 H 0.3999 0.6038 0.5367 0.0525 1.0000 Uiso R . . . . .
H21 H 0.9663 0.4964 0.9282 0.0412 1.0000 Uiso R . . . . .
H22 H 0.8906 0.5206 1.0403 0.0413 1.0000 Uiso R . . . . .
H23 H 0.8715 0.5615 0.9169 0.0405 1.0000 Uiso R . . . . .
H24 H 0.2875 0.4284 0.7857 0.0408 1.0000 Uiso R . . . . .
H25 H 0.3423 0.4289 0.6581 0.0406 1.0000 Uiso R . . . . .
H26 H 0.3092 0.4953 0.7195 0.0405 1.0000 Uiso R . . . . .
F1 F 0.5977(3) 0.26546(12) 0.4773(2) 0.0368 1.0000 Uani . . . . . .
F2 F 0.6726(3) 0.18590(12) 0.6759(2) 0.0402 1.0000 Uani . . . . . .
F3 F 0.9478(3) 0.19676(11) 0.8373(2) 0.0392 1.0000 Uani . . . . . .
F4 F 1.1602(3) 0.28434(13) 0.7859(3) 0.0463 1.0000 Uani . . . . . .
F5 F 1.0922(3) 0.36289(12) 0.5856(2) 0.0404 1.0000 Uani . . . . . .
F6 F 0.8803(3) 0.46311(13) 0.2258(2) 0.0478 1.0000 Uani . . . . . .
F7 F 1.0100(5) 0.58114(14) 0.2673(3) 0.0737 1.0000 Uani . . . . . .
F8 F 1.0634(3) 0.63503(12) 0.5048(3) 0.0501 1.0000 Uani . . . . . .
F9 F 0.9782(3) 0.56760(12) 0.6963(2) 0.0434 1.0000 Uani . . . . . .
F10 F 0.8582(3) 0.44817(12) 0.6588(2) 0.0365 1.0000 Uani . . . . . .
F11 F 0.6616(3) 0.35085(13) 0.1340(2) 0.0475 1.0000 Uani . . . . . .
F12 F 0.3661(4) 0.36683(16) 0.0263(3) 0.0639 1.0000 Uani . . . . . .
F13 F 0.1613(3) 0.40993(17) 0.1636(3) 0.0665 1.0000 Uani . . . . . .
F14 F 0.2587(3) 0.43713(16) 0.4151(3) 0.0613 1.0000 Uani . . . . . .
F15 F 0.5535(3) 0.41705(13) 0.5267(2) 0.0391 1.0000 Uani . . . . . .
Cl1 Cl 0.91362(14) 0.75937(6) 0.67722(12) 0.0397 1.0000 Uani . . . . . .
Cl2 Cl 0.67880(13) 0.67595(6) 0.43082(10) 0.0379 1.0000 Uani . . . . . .
Cl3 Cl 0.89171(13) 0.36626(6) 0.93501(11) 0.0375 1.0000 Uani . . . . . .
Cl4 Cl 0.52043(14) 0.32284(6) 0.77663(11) 0.0375 1.0000 Uani . . . . . .
N1 N 0.7531(4) 0.67440(16) 0.7948(3) 0.0239 1.0000 Uani . . . . . .
N2 N 0.6036(4) 0.62401(15) 0.6429(3) 0.0237 1.0000 Uani . . . . . .
N3 N 0.7370(4) 0.48150(15) 0.8991(3) 0.0209 1.0000 Uani . . . . . .
N4 N 0.5082(4) 0.45454(16) 0.8055(3) 0.0230 1.0000 Uani . . . . . .
B1 B 0.5501(6) 0.5862(2) 0.8702(5) 0.0244 1.0000 Uani . . . . . .
B2 B 0.8031(5) 0.3725(2) 0.4047(4) 0.0232 1.0000 Uani . . . . . .
C1 C 0.5970(5) 0.60517(19) 1.0214(4) 0.0266 1.0000 Uani . . . . . .
C2 C 0.5544(5) 0.6774(2) 1.0503(4) 0.0374 1.0000 Uani . . . . . .
C3 C 0.3965(6) 0.7036(2) 0.9830(4) 0.0422 1.0000 Uani . . . . . .
C4 C 0.3476(5) 0.6795(2) 0.8475(4) 0.0369 1.0000 Uani . . . . . .
C5 C 0.3641(5) 0.6042(2) 0.8363(4) 0.0265 1.0000 Uani . . . . . .
C6 C 0.2712(5) 0.5682(2) 0.9231(4) 0.0345 1.0000 Uani . . . . . .
C7 C 0.3404(5) 0.5633(2) 1.0661(4) 0.0371 1.0000 Uani . . . . . .
C8 C 0.5144(5) 0.5561(2) 1.0953(4) 0.0338 1.0000 Uani . . . . . .
C9 C 0.6405(5) 0.62817(19) 0.7722(4) 0.0244 1.0000 Uani . . . . . .
C10 C 0.8529(5) 0.6934(2) 0.9155(4) 0.0376 1.0000 Uani . . . . . .
C11 C 0.7812(5) 0.6997(2) 0.6818(4) 0.0300 1.0000 Uani . . . . . .
C12 C 0.6902(5) 0.6682(2) 0.5895(4) 0.0261 1.0000 Uani . . . . . .
C13 C 0.4918(5) 0.5796(2) 0.5672(4) 0.0350 1.0000 Uani . . . . . .
C14 C 0.5957(5) 0.50747(19) 0.8523(4) 0.0221 1.0000 Uani . . . . . .
C15 C 0.8786(5) 0.51755(19) 0.9498(4) 0.0273 1.0000 Uani . . . . . .
C16 C 0.7358(5) 0.4142(2) 0.8841(4) 0.0263 1.0000 Uani . . . . . .
C17 C 0.5947(5) 0.39738(19) 0.8257(4) 0.0266 1.0000 Uani . . . . . .
C18 C 0.3472(4) 0.4516(2) 0.7357(4) 0.0273 1.0000 Uani . . . . . .
C19 C 0.8366(5) 0.32165(19) 0.5237(4) 0.0242 1.0000 Uani . . . . . .
C20 C 0.7403(4) 0.2736(2) 0.5523(4) 0.0237 1.0000 Uani . . . . . .
C21 C 0.7742(5) 0.2311(2) 0.6526(4) 0.0250 1.0000 Uani . . . . . .
C22 C 0.9155(5) 0.23514(19) 0.7333(4) 0.0279 1.0000 Uani . . . . . .
C23 C 1.0199(5) 0.2797(2) 0.7080(4) 0.0292 1.0000 Uani . . . . . .
C24 C 0.9812(5) 0.3208(2) 0.6054(4) 0.0284 1.0000 Uani . . . . . .
C25 C 0.8674(4) 0.4479(2) 0.4405(4) 0.0226 1.0000 Uani . . . . . .
C26 C 0.9079(5) 0.4862(2) 0.3470(4) 0.0310 1.0000 Uani . . . . . .
C27 C 0.9726(6) 0.5474(2) 0.3651(5) 0.0393 1.0000 Uani . . . . . .
C28 C 0.9991(6) 0.5748(2) 0.4831(5) 0.0341 1.0000 Uani . . . . . .
C29 C 0.9563(5) 0.5407(2) 0.5793(4) 0.0269 1.0000 Uani . . . . . .
C30 C 0.8924(5) 0.4789(2) 0.5565(4) 0.0246 1.0000 Uani . . . . . .
C31 C 0.6209(5) 0.38085(18) 0.3370(4) 0.0239 1.0000 Uani . . . . . .
C32 C 0.5657(5) 0.3697(2) 0.2099(4) 0.0322 1.0000 Uani . . . . . .
C33 C 0.4148(6) 0.3786(2) 0.1514(4) 0.0419 1.0000 Uani . . . . . .
C34 C 0.3098(6) 0.4004(3) 0.2185(5) 0.0413 1.0000 Uani . . . . . .
C35 C 0.3573(5) 0.4135(2) 0.3458(5) 0.0372 1.0000 Uani . . . . . .
C36 C 0.5136(5) 0.4032(2) 0.4010(4) 0.0282 1.0000 Uani . . . . . .
H27 H 0.8730 0.3540 0.3277 0.0117 1.0000 Uiso R . . . . .
loop_
_atom_site_aniso_label
_atom_site_aniso_U_11
_atom_site_aniso_U_22
_atom_site_aniso_U_33
_atom_site_aniso_U_23
_atom_site_aniso_U_13
_atom_site_aniso_U_12
F1 0.0266(14) 0.0405(15) 0.0375(16) 0.0109(13) -0.0074(12) -0.0083(12)
F2 0.0374(15) 0.0373(14) 0.0432(17) 0.0115(13) 0.0023(13) -0.0122(13)
F3 0.0507(17) 0.0347(14) 0.0279(15) 0.0067(12) -0.0019(13) 0.0019(13)
F4 0.0305(16) 0.0515(16) 0.0479(19) 0.0095(14) -0.0135(14) -0.0017(13)
F5 0.0254(14) 0.0426(15) 0.0509(18) 0.0111(14) 0.0023(13) -0.0090(12)
F6 0.076(2) 0.0455(16) 0.0265(15) 0.0009(13) 0.0209(15) -0.0107(16)
F7 0.127(3) 0.053(2) 0.049(2) 0.0102(15) 0.038(2) -0.040(2)
F8 0.061(2) 0.0314(15) 0.056(2) 0.0017(14) 0.0098(17) -0.0200(14)
F9 0.0568(19) 0.0367(14) 0.0333(16) -0.0043(13) 0.0012(15) -0.0105(14)
F10 0.0538(17) 0.0355(13) 0.0230(14) 0.0003(12) 0.0143(13) -0.0083(14)
F11 0.0580(19) 0.0624(18) 0.0237(15) -0.0134(13) 0.0117(14) -0.0034(15)
F12 0.062(2) 0.096(2) 0.0248(16) -0.0032(17) -0.0116(15) -0.0188(19)
F13 0.0284(17) 0.104(2) 0.057(2) 0.0254(19) -0.0149(16) -0.0053(17)
F14 0.0295(16) 0.108(3) 0.0485(19) 0.0176(18) 0.0124(14) 0.0217(17)
F15 0.0313(15) 0.0635(17) 0.0229(14) -0.0030(13) 0.0061(12) 0.0115(13)
Cl1 0.0376(7) 0.0369(6) 0.0459(7) 0.0074(6) 0.0118(6) -0.0121(5)
Cl2 0.0359(7) 0.0549(7) 0.0242(6) 0.0098(6) 0.0089(5) 0.0024(6)
Cl3 0.0379(7) 0.0382(6) 0.0352(7) 0.0031(5) 0.0043(6) 0.0134(5)
Cl4 0.0474(7) 0.0249(5) 0.0412(7) -0.0036(5) 0.0116(6) -0.0065(5)
N1 0.0261(19) 0.0255(18) 0.0200(19) -0.0016(15) 0.0044(16) -0.0080(17)
N2 0.024(2) 0.0264(18) 0.0193(19) -0.0005(15) 0.0004(16) -0.0035(16)
N3 0.0233(19) 0.0231(18) 0.0164(19) 0.0022(14) 0.0044(15) -0.0026(15)
N4 0.0201(18) 0.0262(18) 0.0225(19) 0.0006(15) 0.0041(15) -0.0044(16)
B1 0.029(3) 0.023(2) 0.021(3) 0.002(2) 0.006(2) -0.006(2)
B2 0.024(2) 0.025(2) 0.022(3) -0.002(2) 0.007(2) -0.003(2)
C1 0.029(2) 0.028(2) 0.021(2) -0.0035(19) 0.000(2) -0.002(2)
C2 0.047(3) 0.035(3) 0.029(3) -0.003(2) 0.006(2) -0.004(2)
C3 0.062(4) 0.030(2) 0.035(3) -0.004(2) 0.012(3) 0.010(3)
C4 0.036(3) 0.032(2) 0.041(3) -0.002(2) 0.004(2) 0.005(2)
C5 0.026(2) 0.033(2) 0.019(2) 0.0004(19) 0.000(2) 0.001(2)
C6 0.028(3) 0.035(3) 0.044(3) -0.008(2) 0.017(2) -0.002(2)
C7 0.045(3) 0.036(3) 0.036(3) 0.001(2) 0.021(3) 0.000(2)
C8 0.039(3) 0.036(3) 0.031(3) 0.001(2) 0.016(2) -0.002(2)
C9 0.024(2) 0.025(2) 0.023(2) 0.0006(18) 0.0034(19) -0.0037(19)
C10 0.036(3) 0.039(3) 0.033(3) -0.006(2) -0.003(2) -0.016(2)
C11 0.028(2) 0.031(2) 0.031(3) 0.002(2) 0.005(2) -0.005(2)
C12 0.026(2) 0.032(2) 0.022(2) 0.0071(19) 0.007(2) 0.003(2)
C13 0.035(3) 0.042(3) 0.025(3) -0.004(2) -0.001(2) -0.006(2)
C14 0.021(2) 0.029(2) 0.016(2) 0.0011(18) 0.0030(19) -0.0039(18)
C15 0.021(2) 0.036(2) 0.024(2) 0.001(2) 0.000(2) -0.0044(19)
C16 0.030(2) 0.026(2) 0.024(2) 0.0059(19) 0.007(2) 0.004(2)
C17 0.035(3) 0.020(2) 0.029(2) 0.0018(18) 0.014(2) 0.0006(19)
C18 0.022(2) 0.029(2) 0.031(3) -0.001(2) 0.006(2) -0.007(2)
C19 0.025(2) 0.025(2) 0.024(2) -0.0028(19) 0.0075(19) 0.003(2)
C20 0.017(2) 0.027(2) 0.026(2) 0.0033(19) 0.0020(18) 0.0062(18)
C21 0.024(2) 0.023(2) 0.028(3) -0.0009(19) 0.005(2) -0.0029(19)
C22 0.037(3) 0.022(2) 0.024(2) 0.0011(18) 0.003(2) 0.008(2)
C23 0.028(2) 0.024(2) 0.032(3) -0.0002(19) -0.002(2) 0.002(2)
C24 0.024(2) 0.024(2) 0.038(3) -0.004(2) 0.009(2) -0.001(2)
C25 0.020(2) 0.026(2) 0.023(2) 0.0027(19) 0.0060(18) 0.0037(19)
C26 0.037(3) 0.039(3) 0.019(2) -0.001(2) 0.009(2) -0.003(2)
C27 0.050(3) 0.034(3) 0.039(3) 0.014(2) 0.021(3) -0.012(2)
C28 0.031(3) 0.027(2) 0.044(3) 0.007(2) 0.007(2) -0.005(2)
C29 0.025(2) 0.032(2) 0.022(2) -0.004(2) 0.000(2) 0.002(2)
C30 0.023(2) 0.030(2) 0.022(2) 0.0061(19) 0.006(2) -0.0003(19)
C31 0.030(2) 0.022(2) 0.019(2) 0.0007(18) 0.0030(19) -0.0041(19)
C32 0.035(3) 0.034(2) 0.028(3) 0.000(2) 0.007(2) -0.006(2)
C33 0.044(3) 0.049(3) 0.026(3) 0.005(2) -0.007(2) -0.013(3)
C34 0.031(3) 0.054(3) 0.033(3) 0.011(2) -0.006(2) -0.008(3)
C35 0.028(3) 0.048(3) 0.037(3) 0.006(2) 0.009(2) -0.001(2)
C36 0.031(2) 0.033(2) 0.020(2) 0.0039(19) 0.004(2) 0.000(2)

_refine_ls_extinction_method     None
_oxford_refine_ls_scale          7.70(11)
loop_
_geom_bond_atom_site_label_1
_geom_bond_site_symmetry_1
_geom_bond_atom_site_label_2
_geom_bond_site_symmetry_2
_geom_bond_distance
_geom_bond_publ_flag
H1 . C1 . 0.989 no
H2 . C2 . 0.976 no
H3 . C2 . 0.982 no
H4 . C3 . 0.996 no
H5 . C3 . 0.969 no
H6 . C4 . 0.989 no
H7 . C4 . 0.970 no
H8 . C5 . 0.972 no
H9 . C6 . 0.978 no
H10 . C6 . 0.973 no
H11 . C7 . 0.976 no
H12 . C7 . 0.972 no
H13 . C8 . 0.988 no
H14 . C8 . 0.985 no
H15 . C10 . 0.967 no
H16 . C10 . 0.978 no
H17 . C10 . 0.972 no
H18 . C13 . 0.962 no
H19 . C13 . 0.968 no
H20 . C13 . 0.952 no
H21 . C15 . 0.959 no
H22 . C15 . 0.963 no
H23 . C15 . 0.960 no
H24 . C18 . 0.955 no
H25 . C18 . 0.950 no
H26 . C18 . 0.954 no
F1 . C20 . 1.367(4) yes
F2 . C21 . 1.347(5) yes
F3 . C22 . 1.350(5) yes
F4 . C23 . 1.357(4) yes
F5 . C24 . 1.356(5) yes
F6 . C26 . 1.364(5) yes
F7 . C27 . 1.356(5) yes
F8 . C28 . 1.351(5) yes
F9 . C29 . 1.354(5) yes
F10 . C30 . 1.356(5) yes
F11 . C32 . 1.351(5) yes
F12 . C33 . 1.354(5) yes
F13 . C34 . 1.345(5) yes
F14 . C35 . 1.349(5) yes
F15 . C36 . 1.361(4) yes
Cl1 . C11 . 1.697(4) yes
Cl2 . C12 . 1.703(4) yes
Cl3 . C16 . 1.690(4) yes
Cl4 . C17 . 1.695(4) yes
N1 . C9 . 1.357(5) yes
N1 . C10 . 1.471(5) yes
N1 . C11 . 1.392(5) yes
N2 . C9 . 1.371(5) yes
N2 . C12 . 1.382(5) yes
N2 . C13 . 1.463(5) yes
N3 . C14 . 1.361(5) yes
N3 . C15 . 1.462(5) yes
N3 . C16 . 1.379(5) yes
N4 . C14 . 1.363(5) yes
N4 . C17 . 1.386(5) yes
N4 . C18 . 1.475(5) yes
B1 . C1 . 1.647(6) yes
B1 . C5 . 1.658(6) yes
B1 . C9 . 1.685(6) yes
B1 . C14 . 1.672(6) yes
B2 . C19 . 1.630(6) yes
B2 . C25 . 1.654(6) yes
B2 . C31 . 1.642(6) yes
B2 . H27 . 1.195 no
C1 . C2 . 1.563(6) yes
C1 . C8 . 1.552(6) yes
C2 . C3 . 1.538(6) yes
C3 . C4 . 1.520(6) yes
C4 . C5 . 1.545(6) yes
C5 . C6 . 1.552(6) yes
C6 . C7 . 1.545(6) yes
C7 . C8 . 1.519(6) yes
C11 . C12 . 1.315(5) yes
C16 . C17 . 1.327(6) yes
C19 . C20 . 1.374(5) yes
C19 . C24 . 1.402(5) yes
C20 . C21 . 1.371(5) yes
C21 . C22 . 1.376(6) yes
C22 . C23 . 1.363(6) yes
C23 . C24 . 1.374(6) yes
C25 . C26 . 1.379(6) yes
C25 . C30 . 1.379(5) yes
C26 . C27 . 1.369(6) yes
C27 . C28 . 1.366(6) yes
C28 . C29 . 1.366(6) yes
C29 . C30 . 1.382(5) yes
C31 . C32 . 1.380(5) yes
C31 . C36 . 1.363(6) yes
C32 . C33 . 1.372(6) yes
C33 . C34 . 1.366(7) yes
C34 . C35 . 1.379(6) yes
C35 . C36 . 1.410(6) yes
loop_
_geom_angle_atom_site_label_1
_geom_angle_site_symmetry_1
_geom_angle_atom_site_label_2
_geom_angle_site_symmetry_2
_geom_angle_atom_site_label_3
_geom_angle_site_symmetry_3
_geom_angle
_geom_angle_publ_flag
C9 . N1 . C10 . 129.1(4) yes
C9 . N1 . C11 . 110.8(3) yes
C10 . N1 . C11 . 119.7(4) yes
C9 . N2 . C12 . 110.3(3) yes
C9 . N2 . C13 . 127.0(4) yes
C12 . N2 . C13 . 122.7(4) yes
C14 . N3 . C15 . 127.0(3) yes
C14 . N3 . C16 . 110.9(3) yes
C15 . N3 . C16 . 121.9(3) yes
C14 . N4 . C17 . 110.4(3) yes
C14 . N4 . C18 . 129.9(3) yes
C17 . N4 . C18 . 119.7(3) yes
C1 . B1 . C5 . 101.9(4) yes
C1 . B1 . C9 . 116.5(3) yes
C5 . B1 . C9 . 109.2(3) yes
C1 . B1 . C14 . 108.7(3) yes
C5 . B1 . C14 . 116.1(3) yes
C9 . B1 . C14 . 104.8(3) yes
C19 . B2 . C25 . 113.9(3) yes
C19 . B2 . C31 . 114.9(4) yes
C25 . B2 . C31 . 105.7(3) yes
C19 . B2 . H27 . 108.1 no
C25 . B2 . H27 . 104.5 no
C31 . B2 . H27 . 109.1 no
B1 . C1 . H1 . 110.3 no
B1 . C1 . C2 . 113.3(3) yes
H1 . C1 . C2 . 106.6 no
B1 . C1 . C8 . 108.0(3) yes
H1 . C1 . C8 . 108.5 no
C2 . C1 . C8 . 110.0(4) yes
C1 . C2 . H3 . 108.8 no
C1 . C2 . H2 . 107.9 no
H3 . C2 . H2 . 108.0 no
C1 . C2 . C3 . 117.8(4) yes
H3 . C2 . C3 . 105.4 no
H2 . C2 . C3 . 108.5 no
C2 . C3 . H4 . 107.7 no
C2 . C3 . H5 . 109.1 no
H4 . C3 . H5 . 108.2 no
C2 . C3 . C4 . 113.4(4) yes
H4 . C3 . C4 . 108.7 no
H5 . C3 . C4 . 109.6 no
C3 . C4 . H6 . 109.9 no
C3 . C4 . H7 . 108.3 no
H6 . C4 . H7 . 108.8 no
C3 . C4 . C5 . 112.4(4) yes
H6 . C4 . C5 . 108.1 no
H7 . C4 . C5 . 109.3 no
C4 . C5 . B1 . 108.0(3) yes
C4 . C5 . H8 . 106.3 no
B1 . C5 . H8 . 108.8 no
C4 . C5 . C6 . 110.6(4) yes
B1 . C5 . C6 . 112.9(3) yes
H8 . C5 . C6 . 110.0 no
C5 . C6 . H9 . 106.7 no
C5 . C6 . H10 . 108.4 no
H9 . C6 . H10 . 108.4 no
C5 . C6 . C7 . 118.8(4) yes
H9 . C6 . C7 . 107.9 no
H10 . C6 . C7 . 106.4 no
C6 . C7 . H11 . 109.8 no
C6 . C7 . H12 . 107.6 no
H11 . C7 . H12 . 108.2 no
C6 . C7 . C8 . 113.2(4) yes
H11 . C7 . C8 . 108.3 no
H12 . C7 . C8 . 109.6 no
C1 . C8 . C7 . 113.4(4) yes
C1 . C8 . H13 . 107.0 no
C7 . C8 . H13 . 109.7 no
C1 . C8 . H14 . 109.3 no
C7 . C8 . H14 . 109.3 no
H13 . C8 . H14 . 108.0 no
B1 . C9 . N2 . 124.2(3) yes
B1 . C9 . N1 . 131.7(4) yes
N2 . C9 . N1 . 103.9(3) yes
N1 . C10 . H16 . 109.0 no
N1 . C10 . H17 . 111.6 no
H16 . C10 . H17 . 109.6 no
N1 . C10 . H15 . 106.7 no
H16 . C10 . H15 . 110.1 no
H17 . C10 . H15 . 109.9 no
N1 . C11 . Cl1 . 122.6(3) yes
N1 . C11 . C12 . 107.0(4) yes
Cl1 . C11 . C12 . 130.4(4) yes
Cl2 . C12 . N2 . 123.7(3) yes
Cl2 . C12 . C11 . 128.2(4) yes
N2 . C12 . C11 . 108.0(4) yes
N2 . C13 . H19 . 111.1 no
N2 . C13 . H18 . 109.2 no
H19 . C13 . H18 . 109.7 no
N2 . C13 . H20 . 108.0 no
H19 . C13 . H20 . 109.8 no
H18 . C13 . H20 . 109.0 no
B1 . C14 . N4 . 131.8(4) yes
B1 . C14 . N3 . 123.7(3) yes
N4 . C14 . N3 . 104.1(3) yes
N3 . C15 . H22 . 108.8 no
N3 . C15 . H23 . 110.0 no
H22 . C15 . H23 . 107.5 no
N3 . C15 . H21 . 111.2 no
H22 . C15 . H21 . 110.4 no
H23 . C15 . H21 . 108.8 no
Cl3 . C16 . N3 . 123.2(3) yes
Cl3 . C16 . C17 . 129.6(3) yes
N3 . C16 . C17 . 107.2(4) yes
N4 . C17 . Cl4 . 122.2(3) yes
N4 . C17 . C16 . 107.3(4) yes
Cl4 . C17 . C16 . 130.4(3) yes
N4 . C18 . H24 . 108.8 no
N4 . C18 . H26 . 109.0 no
H24 . C18 . H26 . 110.3 no
N4 . C18 . H25 . 109.7 no
H24 . C18 . H25 . 109.1 no
H26 . C18 . H25 . 109.9 no
B2 . C19 . C20 . 127.3(4) yes
B2 . C19 . C24 . 120.1(4) yes
C20 . C19 . C24 . 112.4(4) yes
F1 . C20 . C19 . 119.8(4) yes
F1 . C20 . C21 . 114.8(4) yes
C19 . C20 . C21 . 125.4(4) yes
F2 . C21 . C20 . 122.0(4) yes
F2 . C21 . C22 . 118.8(4) yes
C20 . C21 . C22 . 119.2(4) yes
F3 . C22 . C21 . 120.3(4) yes
F3 . C22 . C23 . 120.9(4) yes
C21 . C22 . C23 . 118.8(4) yes
F4 . C23 . C22 . 119.9(4) yes
F4 . C23 . C24 . 120.3(4) yes
C22 . C23 . C24 . 119.8(4) yes
C19 . C24 . F5 . 119.6(4) yes
C19 . C24 . C23 . 124.2(4) yes
F5 . C24 . C23 . 116.2(4) yes
B2 . C25 . C26 . 118.8(4) yes
B2 . C25 . C30 . 128.3(4) yes
C26 . C25 . C30 . 112.9(4) yes
F6 . C26 . C25 . 119.0(4) yes
F6 . C26 . C27 . 116.0(4) yes
C25 . C26 . C27 . 125.0(4) yes
F7 . C27 . C26 . 120.7(4) yes
F7 . C27 . C28 . 119.8(4) yes
C26 . C27 . C28 . 119.5(4) yes
F8 . C28 . C27 . 121.2(4) yes
F8 . C28 . C29 . 120.1(4) yes
C27 . C28 . C29 . 118.7(4) yes
F9 . C29 . C28 . 119.7(4) yes
F9 . C29 . C30 . 120.6(4) yes
C28 . C29 . C30 . 119.7(4) yes
F10 . C30 . C29 . 115.2(4) yes
F10 . C30 . C25 . 120.5(4) yes
C29 . C30 . C25 . 124.2(4) yes
B2 . C31 . C32 . 122.9(4) yes
B2 . C31 . C36 . 122.4(4) yes
C32 . C31 . C36 . 114.6(4) yes
F11 . C32 . C31 . 120.7(4) yes
F11 . C32 . C33 . 115.8(4) yes
C31 . C32 . C33 . 123.5(5) yes
F12 . C33 . C32 . 121.3(5) yes
F12 . C33 . C34 . 118.2(4) yes
C32 . C33 . C34 . 120.5(5) yes
F13 . C34 . C33 . 121.8(5) yes
F13 . C34 . C35 . 119.0(5) yes
C33 . C34 . C35 . 119.2(4) yes
F14 . C35 . C34 . 121.3(4) yes
F14 . C35 . C36 . 120.8(4) yes
C34 . C35 . C36 . 117.9(5) yes
C35 . C36 . F15 . 115.2(4) yes
C35 . C36 . C31 . 124.4(4) yes
F15 . C36 . C31 . 120.5(4) yes
loop_
_geom_hbond_atom_site_label_D
_geom_hbond_site_symmetry_D
_geom_hbond_atom_site_label_H
_geom_hbond_site_symmetry_H
_geom_hbond_atom_site_label_A
_geom_hbond_site_symmetry_A
_geom_hbond_angle_DHA
_geom_hbond_distance_DH
_geom_hbond_distance_HA
_geom_hbond_distance_DA
_geom_hbond_publ_flag
C2 . H3 . C10 . 134.58 0.982 2.525 3.289(6) yes
C6 . H10 . C18 . 135.68 0.973 2.508 3.275(6) yes
C10 . H17 . C1 . 130.92 0.972 2.558 3.279(6) yes
C18 . H26 . C5 . 134.02 0.954 2.548 3.283(6) yes


_iucr_refine_instructions_details_constraints 
;
#
# Punched on 10/02/15 at 15:32:31
#
#LIST     12                                                                    
BLOCK SCALE X'S, U'S 
CONT ENANTIO 
RIDE B   (   2,X'S) H   (  27,X'S) 
RIDE C   (   1,X'S) H   (   1,X'S) 
RIDE C   (   2,X'S) H   (   3,X'S) H   (   2,X'S) 
RIDE C   (   3,X'S) H   (   4,X'S) H   (   5,X'S) 
RIDE C   (   4,X'S) H   (   6,X'S) H   (   7,X'S) 
RIDE C   (   5,X'S) H   (   8,X'S) 
RIDE C   (   6,X'S) H   (   9,X'S) H   (  10,X'S) 
RIDE C   (   7,X'S) H   (  11,X'S) H   (  12,X'S) 
RIDE C   (   8,X'S) H   (  13,X'S) H   (  14,X'S) 
RIDE C   (  10,X'S) H   (  16,X'S) H   (  17,X'S) H   (  15,X'S) 
RIDE C   (  13,X'S) H   (  19,X'S) H   (  18,X'S) H   (  20,X'S) 
RIDE C   (  15,X'S) H   (  22,X'S) H   (  23,X'S) H   (  21,X'S) 
RIDE C   (  18,X'S) H   (  24,X'S) H   (  26,X'S) H   (  25,X'S) 
END                                                                             
;


_iucr_refine_instructions_details_restraints 
;
#
# Punched on 10/02/15 at 15:32:31
#
#LIST     16                                                                    
NO 
REM   HREST   START (DO NOT REMOVE THIS LINE) 
REM   HREST   END (DO NOT REMOVE THIS LINE) 
END                                                                             
;
_chemical_name_systematic        '[9-BBN(I-DCDM)2][HBCF]'
_chemical_properties_physical    Moisture-sensitive
####################################################################### 
# 
# This file contains crystal structure data downloaded from the 
# Cambridge Structural Database (CSD) hosted by the Cambridge 
# Crystallographic Data Centre (CCDC).
# 
# Full information about CCDC data access policies and citation 
# guidelines are available at http://www.ccdc.cam.ac.uk/access/V1 
# 
# Audit and citation data items may have been added by the CCDC. 
# Please retain this information to preserve the provenance of 
# this file and to allow appropriate attribution of the data. 
# 
#######################################################################

data_1
_database_code_depnum_ccdc_archive 'CCDC 1440939'
_audit_update_record             
;
2015-12-07 deposited with the CCDC.
2016-02-12 downloaded from the CCDC.
;

_exptl_special_details           
; 
 The crystal was 
placed in the cold stream of an Oxford 
Cryosystems open-flow nitrogen cryostat (Cosier & 
Glazer, 1986) with a nominal stability of 0.1K. 
 
Cosier, J. & Glazer, A.M., 1986. J. Appl. Cryst. 105-107. 
;
_refine_special_details          
; 
? 
;
#--------------------------------------------------------------- 
# _oxford_ data items, April 2010: 
# There is some uncertainty about the correct way of forming local data 
# names, e.g. 

# _atom_site_special_shape_oxford 
# or 
# _oxford_atom_site_special_shape 

# see: 
# http://www.iucr.org/resources/cif/spec/version1.1/semantics#namespace 

# A reserved prefix, e.g. foo, must be used in the following way 
# " If the data file contains items defined in a DDL1 dictionary, the 
# local data names assigned under the reserved prefix must contain it as 
# their first component, e.g. _foo_atom_site_my_item. " 

# However, this seems to say the opposite: 
# http://www.iucr.org/__data/iucr/cif/standard/cifstd8.html 

# According to advice from the IUCr, CRYSTALS is correct 
#--------------------------------------------------------------- 
# End of 'script/refcif.dat' 
#end of refcif 
_cell_length_a                   15.2641(4)
_cell_length_b                   10.3890(3)
_cell_length_c                   19.5887(6)
_cell_angle_alpha                90
_cell_angle_beta                 92.115(3)
_cell_angle_gamma                90
_cell_volume                     3104.23(16)

_symmetry_cell_setting           monoclinic
_symmetry_space_group_name_H-M   'P 1 21/c 1 '
_symmetry_space_group_name_Hall  ?
loop_
_symmetry_equiv_pos_as_xyz
x,y,z
-x,-y,-z
-x,y+1/2,-z+1/2
x,-y+1/2,z+1/2

loop_
_atom_type_symbol
_atom_type_scat_dispersion_real
_atom_type_scat_dispersion_imag
_atom_type_scat_Cromer_Mann_a1
_atom_type_scat_Cromer_Mann_b1
_atom_type_scat_Cromer_Mann_a2
_atom_type_scat_Cromer_Mann_b2
_atom_type_scat_Cromer_Mann_a3
_atom_type_scat_Cromer_Mann_b3
_atom_type_scat_Cromer_Mann_a4
_atom_type_scat_Cromer_Mann_b4
_atom_type_scat_Cromer_Mann_c
_atom_type_scat_source
C 0.0033 0.0016 2.3100 20.8439 1.0200 10.2075 1.5886 0.5687 0.8650 51.6512
0.2156 'International Tables Vol C 4.2.6.8 and 6.1.1.4'
H 0.0000 0.0000 0.4930 10.5109 0.3229 26.1257 0.1402 3.1424 0.0408 57.7998
0.0030 'International Tables Vol C 4.2.6.8 and 6.1.1.4'
B 0.0013 0.0007 2.0545 23.2185 1.3326 1.0210 1.0979 60.3498 0.7068 0.1403
-0.1932 'International Tables Vol C 4.2.6.8 and 6.1.1.4'
N 0.0061 0.0033 12.2126 0.0057 3.1322 9.8933 2.0125 28.9975 1.1663 0.5826
-11.5290 'International Tables Vol C 4.2.6.8 and 6.1.1.4'
Cl 0.1484 0.1585 11.4604 0.0104 7.1964 1.1662 6.2556 18.5194 1.6455 47.7784
-9.5574 'International Tables Vol C 4.2.6.8 and 6.1.1.4'
F 0.0171 0.0103 3.5392 10.2825 2.6412 4.2944 1.5170 0.2615 1.0243 26.1476
0.2776 'International Tables Vol C 4.2.6.8 and 6.1.1.4'


_cell_formula_units_Z            4

# Given Formula = C13 H20 B1 Cl2 F0.10 N2 
# Dc =      1.54 Fooo =   1584.00 Mu =      5.05 M =    719.83
# Found Formula = C12.80 H6.40 B0.40 Cl0.80 F6 N0.80 
# Dc =      1.70 FOOO =   1584.00 Mu =      3.29 M =    795.18

_chemical_formula_sum            'C32 H16 B1 Cl2 F15 N2'
_chemical_formula_moiety         'C27 H9 B F15, C5 H7 Cl2 N2'
_chemical_compound_source        ?
_chemical_formula_weight         795.18


_cell_measurement_reflns_used    5488
_cell_measurement_theta_min      3.8530
_cell_measurement_theta_max      28.2190
_cell_measurement_temperature    150

_exptl_crystal_description       block
_exptl_crystal_colour            colourless
_exptl_crystal_size_min          0.2
_exptl_crystal_size_mid          0.25
_exptl_crystal_size_max          0.4

_exptl_crystal_density_diffrn    1.701
_exptl_crystal_density_meas      ?
_exptl_crystal_density_method    'not measured'
# Non-dispersive F(000): 
_exptl_crystal_F_000             1584
_exptl_absorpt_coefficient_mu    0.329

# Sheldrick geometric approximatio 1.00 1.00 
_exptl_absorpt_correction_T_min  0.95025
_exptl_absorpt_correction_T_max  1.00000
_exptl_absorpt_correction_type   multi-scan
_exptl_absorpt_process_details   
;
CrysAlisPro, Agilent Technologies,
Version 1.171.36.24 (release 03-12-2012 CrysAlis171 .NET)
(compiled Dec  3 2012,18:21:49)
Empirical absorption correction using spherical harmonics,
 implemented in SCALE3 ABSPACK scaling algorithm.
;
_diffrn_measurement_device_type  'SuperNova, Single source at offset), Eos'
_diffrn_measurement_device       Serial
_diffrn_radiation_monochromator  mirror
_diffrn_radiation_type           'Mo K\a'
_diffrn_radiation_wavelength     0.71073
_diffrn_measurement_details      
;
#__ type_ start__ end____ width___ exp.time_
  1 omega  -30.00   48.00   1.0000    2.5600
omega____ theta____ kappa____ phi______ frames
    -      -17.7663   19.0000   60.0000 78

#__ type_ start__ end____ width___ exp.time_
  2 omega   34.00   87.00   1.0000    2.5600
omega____ theta____ kappa____ phi______ frames
    -       18.8601   77.0000  -60.0000 53

#__ type_ start__ end____ width___ exp.time_
  3 omega   43.00   95.00   1.0000    2.5600
omega____ theta____ kappa____ phi______ frames
    -       18.8601  178.0000  -90.0000 52

#__ type_ start__ end____ width___ exp.time_
  4 omega   -6.00   51.00   1.0000    2.5600
omega____ theta____ kappa____ phi______ frames
    -       18.8601   77.0000  -90.0000 57

#__ type_ start__ end____ width___ exp.time_
  5 omega  -60.00  -35.00   1.0000    2.5600
omega____ theta____ kappa____ phi______ frames
    -      -17.7663 -178.0000   30.0000 25

;
_diffrn_measurement_method       '\w scans'

# If a reference occurs more than once, delete the author 
# and date from subsequent references. 
_computing_data_collection       'CrysAlisPro, Agilent Technologies,'
_computing_cell_refinement       'CrysAlisPro, Agilent Technologies,'
_computing_data_reduction        'CrysAlisPro, Agilent Technologies,'
_computing_structure_solution    'SIR92 (Altomare et al., 1994)'
_computing_structure_refinement  'CRYSTALS (Betteridge et al., 2003)'
_computing_publication_material  'CRYSTALS (Betteridge et al., 2003)'
_computing_molecular_graphics    'Ortep3 v. 2.02 (LJ Farrugia, 1997)'

_diffrn_standards_interval_time  .
_diffrn_standards_interval_count .
_diffrn_standards_number         0
_diffrn_standards_decay_%        ?

_diffrn_ambient_temperature      150
_diffrn_reflns_number            16540
_reflns_number_total             7251
_diffrn_reflns_av_R_equivalents  0.031
# Number of reflections without Friedels Law is 0 
# Number of reflections with Friedels Law is 7251 
# Theoretical number of reflections is about 16633 


_diffrn_reflns_theta_min         3.314
_diffrn_reflns_theta_max         29.080
_diffrn_measured_fraction_theta_max 0.871

_diffrn_reflns_theta_full        26.467
_diffrn_measured_fraction_theta_full 0.998


_diffrn_reflns_limit_h_min       -14
_diffrn_reflns_limit_h_max       19
_diffrn_reflns_limit_k_min       -11
_diffrn_reflns_limit_k_max       13
_diffrn_reflns_limit_l_min       -24
_diffrn_reflns_limit_l_max       24
_reflns_limit_h_min              -19
_reflns_limit_h_max              19
_reflns_limit_k_min              0
_reflns_limit_k_max              13
_reflns_limit_l_min              0
_reflns_limit_l_max              24

_oxford_diffrn_Wilson_B_factor   2.78
_oxford_diffrn_Wilson_scale      0.10

_atom_sites_solution_primary     direct #heavy,direct,difmap,geom
# _atom_sites_solution_secondary  difmap
_atom_sites_solution_hydrogens   difmap

_refine_diff_density_min         -0.70
_refine_diff_density_max         0.60


# The current dictionary definitions do not cover the 
# situation where the reflections used for refinement were 
# selected by a user-defined sigma threshold 


# The values actually used during refinement 
_oxford_reflns_threshold_expression_ref I>-3.0\s(I)
_refine_ls_number_reflns         7238
_refine_ls_number_restraints     0
_refine_ls_number_parameters     469
_oxford_refine_ls_R_factor_ref   0.0714
_refine_ls_wR_factor_ref         0.1035
_refine_ls_goodness_of_fit_ref   0.9732
_refine_ls_shift/su_max          0.0008276
_refine_ls_shift/su_mean         0.0000397


# The values computed with all filters except I/sigma 
_oxford_reflns_number_all        7238
_refine_ls_R_factor_all          0.0714
_refine_ls_wR_factor_all         0.1035

# The values computed with a 2 sigma cutoff - a la SHELX 
_reflns_threshold_expression     I>2.0\s(I)
_reflns_number_gt                5341
_refine_ls_R_factor_gt           0.0487
_refine_ls_wR_factor_gt          0.0916

# choose from: rm (reference molecule of known chirality), 
# ad (anomolous dispersion - Flack), rmad (rm and ad), 
# syn (from synthesis), unk (unknown) or . (not applicable). 
_chemical_absolute_configuration .


_refine_ls_structure_factor_coef Fsqd
_refine_ls_matrix_type           full
_refine_ls_hydrogen_treatment    constr #undef, noref, refall,
# refxyz, refU, constr or mixed
_refine_ls_weighting_scheme      calc
_refine_ls_weighting_details     
;
 Method= Modified Sheldrick 
 w=1/[\s^2^(F^2^) + ( 0.03P)^2^ + 3.05P] 
 ,where P=(max(Fo^2^,0) + 2Fc^2^)/3 
;

# Uequiv = arithmetic mean of Ui i.e. Ueqiv = (U1+U2+U3)/3

# Replace last . with number of unfound hydrogen atoms attached to an atom.

# ..._refinement_flags_... 
# . no refinement constraints           S special position constraint on site
# G rigid group refinement of site      R riding atom
# D distance or angle restraint on site T thermal displacement constraints
# U Uiso or Uij restraint (rigid bond)  P partial occupancy constraint


loop_
_atom_site_label
_atom_site_type_symbol
_atom_site_fract_x
_atom_site_fract_y
_atom_site_fract_z
_atom_site_U_iso_or_equiv
_atom_site_occupancy
_atom_site_adp_type
_atom_site_refinement_flags_posn
_atom_site_refinement_flags_adp
_atom_site_refinement_flags_occupancy
_atom_site_disorder_assembly
_atom_site_disorder_group
_atom_site_attached_hydrogens
B1 B 0.78718(16) 0.1744(3) 0.58133(13) 0.0216 1.0000 Uani . . . . . .
Cl1 Cl 0.39835(4) 0.12914(6) 0.72202(3) 0.0333 1.0000 Uani . . . . . .
Cl2 Cl 0.20223(4) 0.17108(6) 0.62295(3) 0.0361 1.0000 Uani . . . . . .
N1 N 0.27285(12) 0.15780(18) 0.81406(10) 0.0243 1.0000 Uani . . . . . .
N2 N 0.15297(12) 0.18217(18) 0.75307(10) 0.0243 1.0000 Uani . . . . . .
F1 F 0.89343(10) 0.07549(15) 0.47208(7) 0.0389 1.0000 Uani . . . . . .
F2 F 0.99583(10) 0.20724(18) 0.38977(8) 0.0518 1.0000 Uani . . . . . .
F3 F 0.99295(10) 0.46768(18) 0.38849(8) 0.0531 1.0000 Uani . . . . . .
F4 F 0.89004(10) 0.59643(15) 0.47865(8) 0.0479 1.0000 Uani . . . . . .
F5 F 0.79989(9) 0.46955(13) 0.56870(7) 0.0336 1.0000 Uani . . . . . .
F6 F 0.90335(8) 0.32204(13) 0.66855(7) 0.0266 1.0000 Uani . . . . . .
F7 F 0.87703(9) 0.40182(13) 0.79489(7) 0.0328 1.0000 Uani . . . . . .
F8 F 0.71547(10) 0.38094(15) 0.84887(7) 0.0389 1.0000 Uani . . . . . .
F9 F 0.57866(9) 0.28834(14) 0.76957(8) 0.0355 1.0000 Uani . . . . . .
F10 F 0.60259(8) 0.20835(13) 0.64371(7) 0.0276 1.0000 Uani . . . . . .
F11 F 0.74747(9) -0.10177(13) 0.53404(7) 0.0337 1.0000 Uani . . . . . .
F12 F 0.61318(10) -0.17274(15) 0.45356(8) 0.0446 1.0000 Uani . . . . . .
F13 F 0.49823(10) 0.00544(17) 0.40013(7) 0.0478 1.0000 Uani . . . . . .
F14 F 0.51732(9) 0.25622(16) 0.43562(8) 0.0463 1.0000 Uani . . . . . .
F15 F 0.64927(9) 0.33101(13) 0.51970(8) 0.0356 1.0000 Uani . . . . . .
C1 C 0.84315(14) 0.2641(2) 0.52765(11) 0.0240 1.0000 Uani . . . . . .
C2 C 0.89261(15) 0.2049(3) 0.47786(12) 0.0298 1.0000 Uani . . . . . .
C3 C 0.94405(16) 0.2710(3) 0.43306(12) 0.0355 1.0000 Uani . . . . . .
C4 C 0.94325(16) 0.4018(3) 0.43256(12) 0.0360 1.0000 Uani . . . . . .
C5 C 0.89275(16) 0.4671(2) 0.47804(13) 0.0336 1.0000 Uani . . . . . .
C6 C 0.84563(15) 0.3968(2) 0.52450(12) 0.0267 1.0000 Uani . . . . . .
C7 C 0.75541(14) 0.2565(2) 0.64885(11) 0.0205 1.0000 Uani . . . . . .
C8 C 0.82046(13) 0.3118(2) 0.69115(11) 0.0204 1.0000 Uani . . . . . .
C9 C 0.80897(15) 0.3534(2) 0.75690(12) 0.0237 1.0000 Uani . . . . . .
C10 C 0.72715(16) 0.3443(2) 0.78410(12) 0.0267 1.0000 Uani . . . . . .
C11 C 0.65903(14) 0.2974(2) 0.74394(12) 0.0244 1.0000 Uani . . . . . .
C12 C 0.67400(14) 0.2565(2) 0.67807(12) 0.0218 1.0000 Uani . . . . . .
C13 C 0.70492(14) 0.1190(2) 0.53273(11) 0.0236 1.0000 Uani . . . . . .
C14 C 0.69206(15) -0.0073(2) 0.51217(12) 0.0260 1.0000 Uani . . . . . .
C15 C 0.62314(16) -0.0470(3) 0.46909(12) 0.0312 1.0000 Uani . . . . . .
C16 C 0.56500(15) 0.0417(3) 0.44289(12) 0.0333 1.0000 Uani . . . . . .
C17 C 0.57442(15) 0.1685(3) 0.46091(12) 0.0309 1.0000 Uani . . . . . .
C18 C 0.64328(15) 0.2039(2) 0.50420(12) 0.0266 1.0000 Uani . . . . . .
C19 C 0.85400(14) 0.0661(2) 0.61449(12) 0.0246 1.0000 Uani . . . . . .
C20 C 0.85154(15) 0.0004(2) 0.67311(12) 0.0263 1.0000 Uani . . . . . .
C21 C 0.77899(15) -0.0085(2) 0.72133(12) 0.0243 1.0000 Uani . . . . . .
C22 C 0.79536(16) 0.0031(2) 0.79166(13) 0.0319 1.0000 Uani . . . . . .
C23 C 0.72866(17) -0.0055(2) 0.83751(13) 0.0343 1.0000 Uani . . . . . .
C24 C 0.64255(16) -0.0292(2) 0.81541(12) 0.0286 1.0000 Uani . . . . . .
C25 C 0.62579(15) -0.0422(2) 0.74572(12) 0.0262 1.0000 Uani . . . . . .
C26 C 0.69250(15) -0.0320(2) 0.69951(12) 0.0249 1.0000 Uani . . . . . .
C27 C 0.57018(18) -0.0422(3) 0.86543(14) 0.0388 1.0000 Uani . . . . . .
C28 C 0.33466(16) 0.1477(3) 0.87326(13) 0.0356 1.0000 Uani . . . . . .
C29 C 0.18689(15) 0.1759(2) 0.81626(12) 0.0265 1.0000 Uani . . . . . .
C30 C 0.06043(15) 0.2038(3) 0.73331(13) 0.0350 1.0000 Uani . . . . . .
C31 C 0.21989(15) 0.1686(2) 0.70838(12) 0.0239 1.0000 Uani . . . . . .
C32 C 0.29492(14) 0.1525(2) 0.74652(12) 0.0243 1.0000 Uani . . . . . .
H191 H 0.9064 0.0518 0.5901 0.0288 1.0000 Uiso R . . . . .
H201 H 0.9030 -0.0461 0.6867 0.0309 1.0000 Uiso R . . . . .
H221 H 0.8537 0.0155 0.8071 0.0384 1.0000 Uiso R . . . . .
H231 H 0.7409 0.0046 0.8842 0.0409 1.0000 Uiso R . . . . .
H251 H 0.5686 -0.0583 0.7289 0.0316 1.0000 Uiso R . . . . .
H261 H 0.6794 -0.0393 0.6531 0.0291 1.0000 Uiso R . . . . .
H272 H 0.5434 -0.1224 0.8629 0.0595 1.0000 Uiso R . . . . .
H271 H 0.5912 -0.0314 0.9110 0.0599 1.0000 Uiso R . . . . .
H273 H 0.5265 0.0201 0.8572 0.0607 1.0000 Uiso R . . . . .
H282 H 0.3829 0.2045 0.8654 0.0525 1.0000 Uiso R . . . . .
H283 H 0.3049 0.1723 0.9138 0.0526 1.0000 Uiso R . . . . .
H281 H 0.3558 0.0600 0.8773 0.0529 1.0000 Uiso R . . . . .
H291 H 0.1552 0.1834 0.8567 0.0319 1.0000 Uiso R . . . . .
H302 H 0.0398 0.1330 0.7065 0.0515 1.0000 Uiso R . . . . .
H303 H 0.0571 0.2821 0.7065 0.0527 1.0000 Uiso R . . . . .
H301 H 0.0280 0.2104 0.7736 0.0521 1.0000 Uiso R . . . . .
loop_
_atom_site_aniso_label
_atom_site_aniso_U_11
_atom_site_aniso_U_22
_atom_site_aniso_U_33
_atom_site_aniso_U_23
_atom_site_aniso_U_13
_atom_site_aniso_U_12
B1 0.0170(12) 0.0248(13) 0.0229(13) -0.0017(11) -0.0003(10) -0.0021(10)
Cl1 0.0200(3) 0.0335(3) 0.0467(4) -0.0014(3) 0.0060(2) 0.0010(2)
Cl2 0.0383(4) 0.0438(4) 0.0260(3) -0.0011(3) -0.0007(3) 0.0056(3)
N1 0.0198(10) 0.0237(10) 0.0292(11) 0.0011(8) -0.0029(8) -0.0011(8)
N2 0.0177(9) 0.0263(10) 0.0288(11) -0.0012(8) -0.0011(8) 0.0017(8)
F1 0.0396(9) 0.0420(9) 0.0359(9) -0.0126(7) 0.0104(7) -0.0044(7)
F2 0.0382(9) 0.0861(13) 0.0321(9) -0.0143(9) 0.0147(7) -0.0134(9)
F3 0.0411(9) 0.0838(13) 0.0343(9) 0.0180(9) -0.0013(7) -0.0300(9)
F4 0.0430(10) 0.0410(9) 0.0584(11) 0.0220(8) -0.0148(8) -0.0148(7)
F5 0.0326(8) 0.0258(7) 0.0423(9) 0.0035(6) -0.0008(6) 0.0008(6)
F6 0.0149(6) 0.0359(8) 0.0290(7) -0.0016(6) -0.0001(5) -0.0029(5)
F7 0.0309(8) 0.0379(8) 0.0289(8) -0.0070(6) -0.0086(6) -0.0015(6)
F8 0.0455(9) 0.0444(9) 0.0274(8) -0.0083(7) 0.0095(7) -0.0004(7)
F9 0.0237(7) 0.0386(9) 0.0452(9) -0.0057(7) 0.0155(6) -0.0009(6)
F10 0.0149(6) 0.0324(8) 0.0355(8) -0.0036(6) 0.0001(5) -0.0023(5)
F11 0.0371(8) 0.0283(8) 0.0358(8) -0.0057(6) 0.0025(6) -0.0012(6)
F12 0.0479(10) 0.0454(10) 0.0408(9) -0.0174(8) 0.0077(7) -0.0203(7)
F13 0.0309(8) 0.0840(13) 0.0282(8) -0.0097(8) -0.0036(6) -0.0228(8)
F14 0.0282(8) 0.0656(11) 0.0442(10) 0.0156(8) -0.0124(7) -0.0027(7)
F15 0.0298(8) 0.0317(8) 0.0445(9) 0.0051(7) -0.0089(6) 0.0012(6)
C1 0.0183(11) 0.0319(13) 0.0217(12) 0.0014(10) -0.0021(9) -0.0044(9)
C2 0.0229(12) 0.0411(15) 0.0255(13) -0.0009(11) -0.0001(9) -0.0063(11)
C3 0.0255(13) 0.0599(19) 0.0214(13) -0.0066(12) 0.0024(10) -0.0103(12)
C4 0.0258(13) 0.0602(19) 0.0217(13) 0.0108(12) -0.0026(10) -0.0154(12)
C5 0.0289(13) 0.0342(14) 0.0366(15) 0.0127(12) -0.0135(11) -0.0136(11)
C6 0.0206(11) 0.0334(14) 0.0258(13) 0.0024(10) -0.0037(9) -0.0016(10)
C7 0.0196(11) 0.0184(11) 0.0233(12) 0.0020(9) -0.0004(9) -0.0003(8)
C8 0.0152(10) 0.0209(11) 0.0250(12) 0.0034(9) 0.0004(8) 0.0017(8)
C9 0.0250(12) 0.0221(12) 0.0235(12) -0.0014(9) -0.0049(9) 0.0001(9)
C10 0.0334(13) 0.0245(12) 0.0226(12) -0.0033(10) 0.0052(10) 0.0032(10)
C11 0.0201(11) 0.0202(12) 0.0334(13) 0.0005(10) 0.0081(9) 0.0014(9)
C12 0.0166(11) 0.0179(11) 0.0308(13) 0.0003(9) -0.0016(9) 0.0002(8)
C13 0.0212(11) 0.0321(13) 0.0176(11) -0.0018(10) 0.0024(9) -0.0041(9)
C14 0.0248(12) 0.0330(14) 0.0204(12) -0.0013(10) 0.0059(9) -0.0039(10)
C15 0.0305(13) 0.0394(15) 0.0241(13) -0.0094(11) 0.0078(10) -0.0141(11)
C16 0.0225(12) 0.0584(18) 0.0191(12) -0.0057(12) 0.0017(9) -0.0163(12)
C17 0.0202(12) 0.0490(16) 0.0235(13) 0.0089(11) -0.0016(9) -0.0033(11)
C18 0.0222(12) 0.0306(13) 0.0270(13) 0.0018(10) 0.0014(9) -0.0053(10)
C19 0.0185(11) 0.0250(12) 0.0303(13) -0.0066(10) 0.0032(9) -0.0013(9)
C20 0.0197(11) 0.0247(12) 0.0343(14) -0.0010(10) -0.0026(10) 0.0025(9)
C21 0.0268(12) 0.0172(11) 0.0289(13) 0.0008(9) -0.0006(9) 0.0028(9)
C22 0.0261(13) 0.0366(15) 0.0325(14) -0.0028(11) -0.0053(10) 0.0004(11)
C23 0.0411(15) 0.0372(15) 0.0242(13) -0.0019(11) -0.0031(11) 0.0026(12)
C24 0.0327(13) 0.0231(12) 0.0302(14) 0.0037(10) 0.0038(10) 0.0023(10)
C25 0.0243(12) 0.0210(12) 0.0334(14) 0.0017(10) 0.0009(10) -0.0004(9)
C26 0.0267(12) 0.0233(12) 0.0242(12) 0.0008(10) -0.0038(9) 0.0002(9)
C27 0.0409(16) 0.0381(15) 0.0382(16) 0.0010(12) 0.0111(12) 0.0029(12)
C28 0.0300(14) 0.0394(15) 0.0364(15) 0.0012(12) -0.0098(11) -0.0020(11)
C29 0.0243(12) 0.0265(13) 0.0289(13) 0.0007(10) 0.0019(10) -0.0013(10)
C30 0.0180(12) 0.0489(17) 0.0378(15) -0.0026(12) -0.0032(10) 0.0044(11)
C31 0.0226(12) 0.0221(12) 0.0271(13) -0.0012(10) 0.0015(9) 0.0018(9)
C32 0.0200(11) 0.0212(12) 0.0319(13) -0.0005(10) 0.0034(9) -0.0011(9)

_refine_ls_extinction_method     None
_oxford_refine_ls_scale          3.08(2)
loop_
_geom_bond_atom_site_label_1
_geom_bond_site_symmetry_1
_geom_bond_atom_site_label_2
_geom_bond_site_symmetry_2
_geom_bond_distance
_geom_bond_publ_flag
B1 . C1 . 1.664(3) yes
B1 . C7 . 1.661(3) yes
B1 . C13 . 1.651(3) yes
B1 . C19 . 1.637(3) yes
Cl1 . C32 . 1.684(2) yes
Cl2 . C31 . 1.685(2) yes
N1 . C28 . 1.471(3) yes
N1 . C29 . 1.328(3) yes
N1 . C32 . 1.378(3) yes
N2 . C29 . 1.326(3) yes
N2 . C30 . 1.468(3) yes
N2 . C31 . 1.377(3) yes
F1 . C2 . 1.350(3) yes
F2 . C3 . 1.354(3) yes
F3 . C4 . 1.356(3) yes
F4 . C5 . 1.345(3) yes
F5 . C6 . 1.361(3) yes
F6 . C8 . 1.360(2) yes
F7 . C9 . 1.352(2) yes
F8 . C10 . 1.343(3) yes
F9 . C11 . 1.346(2) yes
F10 . C12 . 1.356(2) yes
F11 . C14 . 1.355(3) yes
F12 . C15 . 1.349(3) yes
F13 . C16 . 1.349(3) yes
F14 . C17 . 1.343(3) yes
F15 . C18 . 1.357(3) yes
C1 . C2 . 1.397(3) yes
C1 . C6 . 1.381(3) yes
C2 . C3 . 1.382(3) yes
C3 . C4 . 1.358(4) yes
C4 . C5 . 1.378(4) yes
C5 . C6 . 1.388(3) yes
C7 . C8 . 1.394(3) yes
C7 . C12 . 1.387(3) yes
C8 . C9 . 1.376(3) yes
C9 . C10 . 1.379(3) yes
C10 . C11 . 1.370(3) yes
C11 . C12 . 1.385(3) yes
C13 . C14 . 1.385(3) yes
C13 . C18 . 1.392(3) yes
C14 . C15 . 1.387(3) yes
C15 . C16 . 1.366(4) yes
C16 . C17 . 1.370(4) yes
C17 . C18 . 1.376(3) yes
C19 . C20 . 1.337(3) yes
C19 . H191 . 0.959 no
C20 . C21 . 1.485(3) yes
C20 . H201 . 0.952 no
C21 . C22 . 1.396(3) yes
C21 . C26 . 1.394(3) yes
C22 . C23 . 1.385(3) yes
C22 . H221 . 0.939 no
C23 . C24 . 1.391(3) yes
C23 . H231 . 0.932 no
C24 . C25 . 1.386(3) yes
C24 . C27 . 1.509(3) yes
C25 . C26 . 1.391(3) yes
C25 . H251 . 0.936 no
C26 . H261 . 0.926 no
C27 . H272 . 0.929 no
C27 . H271 . 0.943 no
C27 . H273 . 0.938 no
C28 . H282 . 0.961 no
C28 . H283 . 0.965 no
C28 . H281 . 0.969 no
C29 . H291 . 0.947 no
C30 . H302 . 0.951 no
C30 . H303 . 0.969 no
C30 . H301 . 0.950 no
C31 . C32 . 1.355(3) yes
loop_
_geom_angle_atom_site_label_1
_geom_angle_site_symmetry_1
_geom_angle_atom_site_label_2
_geom_angle_site_symmetry_2
_geom_angle_atom_site_label_3
_geom_angle_site_symmetry_3
_geom_angle
_geom_angle_publ_flag
C1 . B1 . C7 . 112.81(18) yes
C1 . B1 . C13 . 103.18(17) yes
C7 . B1 . C13 . 113.57(18) yes
C1 . B1 . C19 . 107.97(18) yes
C7 . B1 . C19 . 103.46(18) yes
C13 . B1 . C19 . 116.02(19) yes
C28 . N1 . C29 . 126.2(2) yes
C28 . N1 . C32 . 125.5(2) yes
C29 . N1 . C32 . 108.28(19) yes
C29 . N2 . C30 . 126.3(2) yes
C29 . N2 . C31 . 108.39(19) yes
C30 . N2 . C31 . 125.3(2) yes
B1 . C1 . C2 . 119.9(2) yes
B1 . C1 . C6 . 127.1(2) yes
C2 . C1 . C6 . 113.0(2) yes
C1 . C2 . F1 . 120.2(2) yes
C1 . C2 . C3 . 124.0(2) yes
F1 . C2 . C3 . 115.8(2) yes
F2 . C3 . C2 . 120.9(3) yes
F2 . C3 . C4 . 119.4(2) yes
C2 . C3 . C4 . 119.8(2) yes
F3 . C4 . C3 . 120.3(3) yes
F3 . C4 . C5 . 120.2(3) yes
C3 . C4 . C5 . 119.5(2) yes
F4 . C5 . C4 . 121.0(2) yes
F4 . C5 . C6 . 120.2(2) yes
C4 . C5 . C6 . 118.7(2) yes
F5 . C6 . C5 . 114.5(2) yes
F5 . C6 . C1 . 120.7(2) yes
C5 . C6 . C1 . 124.8(2) yes
B1 . C7 . C8 . 117.56(19) yes
B1 . C7 . C12 . 128.39(19) yes
C8 . C7 . C12 . 112.6(2) yes
F6 . C8 . C7 . 119.32(19) yes
F6 . C8 . C9 . 115.62(19) yes
C7 . C8 . C9 . 125.0(2) yes
F7 . C9 . C8 . 120.7(2) yes
F7 . C9 . C10 . 120.1(2) yes
C8 . C9 . C10 . 119.3(2) yes
F8 . C10 . C9 . 120.0(2) yes
F8 . C10 . C11 . 121.3(2) yes
C9 . C10 . C11 . 118.8(2) yes
F9 . C11 . C10 . 119.6(2) yes
F9 . C11 . C12 . 120.7(2) yes
C10 . C11 . C12 . 119.7(2) yes
F10 . C12 . C7 . 120.7(2) yes
F10 . C12 . C11 . 114.74(19) yes
C7 . C12 . C11 . 124.4(2) yes
B1 . C13 . C14 . 126.5(2) yes
B1 . C13 . C18 . 119.9(2) yes
C14 . C13 . C18 . 113.4(2) yes
F11 . C14 . C13 . 121.0(2) yes
F11 . C14 . C15 . 115.3(2) yes
C13 . C14 . C15 . 123.7(2) yes
F12 . C15 . C14 . 120.1(2) yes
F12 . C15 . C16 . 120.2(2) yes
C14 . C15 . C16 . 119.7(2) yes
F13 . C16 . C15 . 120.7(2) yes
F13 . C16 . C17 . 119.9(2) yes
C15 . C16 . C17 . 119.4(2) yes
F14 . C17 . C16 . 119.8(2) yes
F14 . C17 . C18 . 121.1(2) yes
C16 . C17 . C18 . 119.1(2) yes
F15 . C18 . C13 . 119.2(2) yes
F15 . C18 . C17 . 116.2(2) yes
C13 . C18 . C17 . 124.6(2) yes
B1 . C19 . C20 . 130.9(2) yes
B1 . C19 . H191 . 115.3 no
C20 . C19 . H191 . 113.5 no
C19 . C20 . C21 . 128.5(2) yes
C19 . C20 . H201 . 116.8 no
C21 . C20 . H201 . 114.7 no
C20 . C21 . C22 . 120.8(2) yes
C20 . C21 . C26 . 122.4(2) yes
C22 . C21 . C26 . 116.8(2) yes
C21 . C22 . C23 . 121.7(2) yes
C21 . C22 . H221 . 117.5 no
C23 . C22 . H221 . 120.8 no
C22 . C23 . C24 . 121.2(2) yes
C22 . C23 . H231 . 120.2 no
C24 . C23 . H231 . 118.6 no
C23 . C24 . C25 . 117.5(2) yes
C23 . C24 . C27 . 121.3(2) yes
C25 . C24 . C27 . 121.2(2) yes
C24 . C25 . C26 . 121.4(2) yes
C24 . C25 . H251 . 120.0 no
C26 . C25 . H251 . 118.6 no
C21 . C26 . C25 . 121.4(2) yes
C21 . C26 . H261 . 118.9 no
C25 . C26 . H261 . 119.7 no
C24 . C27 . H272 . 112.2 no
C24 . C27 . H271 . 111.8 no
H272 . C27 . H271 . 106.9 no
C24 . C27 . H273 . 111.1 no
H272 . C27 . H273 . 107.5 no
H271 . C27 . H273 . 107.2 no
N1 . C28 . H282 . 107.7 no
N1 . C28 . H283 . 108.8 no
H282 . C28 . H283 . 110.8 no
N1 . C28 . H281 . 109.5 no
H282 . C28 . H281 . 109.6 no
H283 . C28 . H281 . 110.3 no
N1 . C29 . N2 . 109.2(2) yes
N1 . C29 . H291 . 125.1 no
N2 . C29 . H291 . 125.7 no
N2 . C30 . H302 . 108.9 no
N2 . C30 . H303 . 107.6 no
H302 . C30 . H303 . 109.9 no
N2 . C30 . H301 . 108.5 no
H302 . C30 . H301 . 110.1 no
H303 . C30 . H301 . 111.8 no
N2 . C31 . Cl2 . 122.32(17) yes
N2 . C31 . C32 . 107.1(2) yes
Cl2 . C31 . C32 . 130.58(18) yes
N1 . C32 . Cl1 . 122.96(17) yes
N1 . C32 . C31 . 107.03(19) yes
Cl1 . C32 . C31 . 130.01(19) yes


_iucr_refine_instructions_details_constraints 
;
#
# Punched on 16/03/15 at 11:19:52
#
#LIST     12                                                                    
BLOCK SCALE X'S, U'S 
RIDE C   (  19,X'S) H   ( 191,X'S) 
RIDE C   (  20,X'S) H   ( 201,X'S) 
RIDE C   (  22,X'S) H   ( 221,X'S) 
RIDE C   (  23,X'S) H   ( 231,X'S) 
RIDE C   (  25,X'S) H   ( 251,X'S) 
RIDE C   (  26,X'S) H   ( 261,X'S) 
RIDE C   (  27,X'S) H   ( 272,X'S) H   ( 271,X'S) H   ( 273,X'S) 
RIDE C   (  28,X'S) H   ( 282,X'S) H   ( 283,X'S) H   ( 281,X'S) 
RIDE C   (  29,X'S) H   ( 291,X'S) 
RIDE C   (  30,X'S) H   ( 302,X'S) H   ( 303,X'S) H   ( 301,X'S) 
END                                                                             
;


_iucr_refine_instructions_details_restraints 
;
#
# Punched on 16/03/15 at 11:19:52
#
#LIST     16                                                                    
NO 
REM   HREST   START (DO NOT REMOVE THIS LINE) 
REM   HREST   END (DO NOT REMOVE THIS LINE) 
END                                                                             
;
_chemical_name_systematic        
'[1,3-Me2-4,5-Cl2-imidazolium][B((C6F5)3)-Z-(2-methylstyrene)]'
_chemical_properties_physical    Moisture-sensitive
